# Supplementary material for: Are most published research findings false? Trends in statistical power, publication selection bias, and the false discovery rate in psychology (1975–2017)
Source: PLoS One. 2023 Oct 17;18(10):e0292717. doi: 10.1371/journal.pone.0292717 (PMC10581498; doi:10.1371/journal.pone.0292717)
Supplement: S1 Data — (ZIP) [file pone.0292717.s002.zip]

Archive with 8 entries (8 files):
- data.Rda
- functions.R
- primary_outcomes.xlsx
- readme
- reliability.R
- reliability_done.xlsx
- script.R
- simulation_se.R
