# Supplementary material for: Are most published research findings false? Trends in statistical power, publication selection bias, and the false discovery rate in psychology (1975–2017)
Source: PLoS One. 2023 Oct 17;18(10):e0292717. doi: 10.1371/journal.pone.0292717 (PMC10581498; doi:10.1371/journal.pone.0292717)
Supplement: S1 Data — (ZIP) [file pone.0292717.s002.zip › functions.R]

## Script name: script.R
##
## Purpose of script: provides the necessary functions for the analysis script of the paper "Are most published research findings false? trends in statistical power, publication bias and the false discovery rate (1975-2017)"
##
## Author: Andreas Schneck
##
## Date Created: 2021-01-25
## Date last Revision: 2023-09-25
##
## Copyright (c) Andreas Schneck, 2023
## Email: andreas.schneck@lmu.de

# load/install packages needed
install.packages("rootSolve")
library(rootSolve)

##############################
##############################
# Defined functions:
# Dichotomisation of publication year
todi<- function(data){
  data$pyear_d[data$pyear<1985] <- 2
  data$pyear_d[data$pyear<1995 & data$pyear>=1985] <- 3
  data$pyear_d[data$pyear<2005 & data$pyear>=1995] <- 4
  data$pyear_d[data$pyear<2015 & data$pyear>=2005] <- 5
  data$pyear_d[data$pyear<2020 & data$pyear>=2015] <- 1
  data$pyear_d <- factor(data$pyear_d)
  levels(data$pyear_d) <- c("2015-2017", "1975-1984","1985-1994","1995-2004","2005-2014")
  return(data)
}


# Caliper test
caliper <- function(data, th, c) {
  t = 1-(th/2/100) #threshold
  ct <- c*100  #caliper from decimal to %
  name <- paste("ct",th,ct,sep="_")
  #Code over (1) and undercaliper (0) flag
  data[name]<-ifelse(data$z<=qnorm(t) & data$z>(-c*qnorm(t)+qnorm(t)), 0, ifelse(data$z>qnorm(t) & data$z<=(c*qnorm(t)+qnorm(t)), 1, NA))
  return(data)
}

# Binomial test for CT
bitest <- function(data, var) {
  var <- deparse(substitute(var)) #caliper flag
  x<-length(which(data[var]==1)) #Nr. of flag=1
  n<-length(which(!is.na(data[var]))) #Total nr. of obs. in flag
  b<-binom.test(x, n, p = 0.5, alternative = c("greater")) #binomial test
  result<- data.frame(var, as.numeric(b$estimate),as.numeric(b$p.value), as.numeric(b$parameter)) #define data.frame for return
  colnames(result) <- c("caliper", "prop. OC", "p-value os", "N")
  return(result)
}


#Recover incidence of p-hacking from over-caliper
#Function to be solved DV over-caliper
oc=function(theta, power, PHR, caliper, alpha=0.05) {
  
  #necessary variables
  th = qnorm(1-alpha/2) #sig. threshold(two-sided)
  z = qnorm(1-power) #Adjustement factor for underlying true effects
  c = th*caliper #caliper relative to significance threshold
  
  #Calipers for Ho being true (no underlying effect)
  #h0 = cal(ar=alpha, z=qnorm(1-alpha/2), th, c, PHR)
  oc_H0 = (pnorm(th+c)-pnorm(th) + pnorm(-th)-pnorm(-th-c))*(1+(1-alpha)*PHR/alpha)
  uc_H0 = (pnorm(th)-pnorm(th-c) + pnorm(-th+c)-pnorm(-th))*(1-PHR)
  
  #Calipers for H1 being true (underlying true effect)
  #h1 = cal(ar=power, z=z, th, c, PHR)
  oc_H1 = (pnorm(th+c-z)-pnorm(th-z) + pnorm(-th-z)-pnorm(-th-z-c))*(1+(1-power)*PHR/power)
  uc_H1 = (pnorm(th-z)-pnorm(th-c-z) + pnorm(-th+c-z)-pnorm(-th-z))*(1-PHR)
  
  # unconditional probability of over-caliper (just-significant p-values)
  oc_p = (1-theta)*oc_H0+theta*oc_H1
  # unconditional probability of under-caliper (just-nonsignificant p-values)
  uc_p = (1-theta)*uc_H0+theta*uc_H1
  
  #return over-caliper
  oc = oc_p/(oc_p+uc_p)
  return(oc)
}

#Wrapper function to return
oc2phr = function (theta, power, caliper, alpha, oc) {
  
  #Define function function to solve
  oc_solve <- function(x) {
    oc(theta=theta, power=power, x, caliper=caliper, alpha = alpha)-oc
  }
  
  #print(c(theta,power,oc))
  
  #Solve equation for PHR
  #Return missing value if either power or oc value is missing
  if (is.na(oc) | is.na(power)){
    return(NA)
  }
  #return 
  else {
    #define neg value to allow for random variation arround expected over-caliper of 50% 
    #return(uniroot(oc_solve, lower= -0.05, upper=1)$root)
    ret = NA
    ret = uniroot(oc_solve, lower= -0.1, upper=1)$root
    
    ll = -0.05
    while (is.na(ret)) {
      ll= ll-0.1
      ret = uniroot(oc_solve, lower= ll, upper=1)$root
    }
    return(ret)
    }
  }
