# Supplementary material for: Are most published research findings false? Trends in statistical power, publication selection bias, and the false discovery rate in psychology (1975–2017)
Source: PLoS One. 2023 Oct 17;18(10):e0292717. doi: 10.1371/journal.pone.0292717 (PMC10581498; doi:10.1371/journal.pone.0292717)
Supplement: S1 Data — (ZIP) [file pone.0292717.s002.zip › primary_outcomes.xlsx]

## Sheet: tocheck
id_art	format	DOI	tv_save	nr. total	nr. primary	primary captured	others reported	true detected	false detected
E1974_1984#1447	pdf	10.1037/0022-006X.52.3.366	t(117)=8.81	not reported seperately	0	0	1		1
E1985_1987#1748	html	10.1037/0735-7036.101.2.210	Chsq(1,N=56)=13.61	one only ns reported	3	2	0	0.666667	0
E1985_1987#1748	html	10.1037/0735-7036.101.2.210	Chsq(1,N=67)=13.62
E1988_1990#1656	html	10.1037/0021-9010.74.1.53	F(67,796)=3.49	some reported	5	3	0	0.6	0
E1988_1990#1656	html	10.1037/0021-9010.74.1.53	F(36,311)=10.35
E1988_1990#1656	html	10.1037/0021-9010.74.1.53	F(36,405)=7.90
E1988_1990#2669	html	10.1037/0022-0663.80.4.595	F(3,43)=20.36		4	4	0	1
E1988_1990#2669	html	10.1037/0022-0663.80.4.595	F(3,43)=5.49
E1988_1990#2669	html	10.1037/0022-0663.80.4.595	F(3,43)=17.18
E1988_1990#2669	html	10.1037/0022-0663.80.4.595	F(3,43)=15.17
E1994_1996#1541	html	10.1037/1040-3590.7.4.445	Chsq(1,N=308)=1.60	2 balance tests	14	0	2	0	1
E1994_1996#1541	html	10.1037/1040-3590.7.4.445	Chsq(2,N=308)=2.22		2	2	5	1	0.714286
E1994_1996#1760	html	10.1037/0022-0663.87.3.399	F(1,75)=4.99
E1994_1996#1760	html	10.1037/0022-0663.87.3.399	F(1,75)=8.27
E1994_1996#1760	html	10.1037/0022-0663.87.3.399	F(1,75)=17.01
E1994_1996#1760	html	10.1037/0022-0663.87.3.399	F(1,57)=4.65
E1994_1996#1760	html	10.1037/0022-0663.87.3.399	t(74)=1.73
E1994_1996#2748	html	10.1037/0021-843X.103.4.819	Chsq(1,N=58)=8.89	unclear	0	0	2
E1994_1996#2748	html	10.1037/0021-843X.103.4.819	Chsq(1,N=58)=11.18
E1994_1996#956	html	10.1037/0278-7393.22.3.696	F(1,69)=64.48	reported in text, but with illformed subscript	13	1	0	0.0769231	0
E1997_1998#2406	html	10.1037/0278-6133.16.3.272	F(1,1376)=99.4		3	3	2	1	0.4
E1997_1998#2406	html	10.1037/0278-6133.16.3.272	F(1,1376)=10.1
E1997_1998#2406	html	10.1037/0278-6133.16.3.272	F(1,34559)=121
E1997_1998#2406	html	10.1037/0278-6133.16.3.272	Chsq(1,N=1,595)=36.2
E2001_2002#1537	html	10.1037/0021-843X.110.4.653	Chsq(1,N=72)=.00	in table	8	0	1	0	1
E2003_2004#1523	html	10.1037/0882-7974.18.4.836	Chsq(41,N=516)=141.834	fit index	1	1	0	1	0
E2003_2004#2301	html	10.1037/0278-6133.22.3.294	Chsq(29,N=1,112)=143.96	unclear SEM	3	3	0	1	0
E2003_2004#2301	html	10.1037/0278-6133.22.3.294	Chsq(28,N=1,112)=107.16
E2003_2004#2301	html	10.1037/0278-6133.22.3.294	Chsq(51,N=340)=80.42
E2007_2008#2092	html	10.1037/0021-9010.92.6.1481	Chsq(62,N=408)=89.76(	unclear SEM, fit statistics only	2	2	0	1	0
E2007_2008#2092	html	10.1037/0021-9010.92.6.1481	Chsq(30,N=117)=39.88
E2007_2008#884	html	10.1037/0278-6133.27.4.445	F(8,488)=0.95		8	1	4	0.125	0.8
E2007_2008#884	html	10.1037/0278-6133.27.4.445	F(4,244)=3.09
E2007_2008#884	html	10.1037/0278-6133.27.4.445	F(8,488)=2.12
E2007_2008#884	html	10.1037/0278-6133.27.4.445	t(37.9)=6.43	manipulation check
E2007_2008#884	html	10.1037/0278-6133.27.4.445	t(25)=10.45
E2009#1053	html	10.1037/a0015834	Chsq(4,N=881)=123.44		9	2	1	0.222222	0.333333
E2009#1053	html	10.1037/a0015834	Chsq(4,N=892)=35.17
E2009#1053	html	10.1037/a0015834	t(878)=10.72
E2009#17	html	10.1037/a0016655	F(1,5883)=298.76		2	2	0	1	0
E2009#17	html	10.1037/a0016655	F(1,5974)=727.8
E2010#1394	html	10.1037/a0017530	t(568)=2.36		12	0	3	0	1
E2010#1394	html	10.1037/a0017530	t(568)=2.29
E2010#1394	html	10.1037/a0017530	t(567)=2.40
E2010#758	html	10.1037/a0017603	F(1,8)=10.563		3	3	0	1	0
E2010#758	html	10.1037/a0017603	F(1,8)=4.294
E2010#758	html	10.1037/a0017603	F(1,8)=.053
E2012#1365	html	10.1037/a0026518	r(211)=.75		17	0	4	0	1
E2012#1365	html	10.1037/a0026518	r(210)=.61
E2012#1365	html	10.1037/a0026518	r(201)=.27
E2012#1365	html	10.1037/a0026518	r(198)=.25
E2012#649	html	10.1037/a0029159	F(1,73)=101.61		9	0	3	0	1
E2012#649	html	10.1037/a0029159	F(1,68)=40.52
E2012#649	html	10.1037/a0029159	F(1,72)=80.38
E2014#747	html	10.1037/a0036744	F(1,276)=59.43		3	3	0	1	0
E2014#747	html	10.1037/a0036744	F(1,276)=354.21
E2014#747	html	10.1037/a0036744	F(1,276)=28.55
E2015#144	html	10.1037/a0039722	t(2,597)=25.25		20	3	0	0.15	0
E2015#144	html	10.1037/a0039722	t(2,597)=30.73
E2015#144	html	10.1037/a0039722	t(2,597)=4.73
E2015#1791	html	10.1037/adb0000056	F(4,220)=6.21
E2015#1791	html	10.1037/adb0000056	F(3,221)=7.02		1	1	3	1	0.75
E2015#1791	html	10.1037/adb0000056	Chsq(1,N=225)=27.86
E2015#1791	html	10.1037/adb0000056	Chsq(2,N=225)=13.80
E2015#382	html	10.1037/xlm0000128	F(1,78)=12.55		2	0	3	0	1
E2015#382	html	10.1037/xlm0000128	F(1,78)=1.78
E2015#382	html	10.1037/xlm0000128	t(77.97)=1.04
E2017#276	html	10.1037/pas0000348	t(325)=-1.18	unclear
					144	36	34	0.538219	0.454437
								0.514286	0.485714
								0.25
