# Supplementary material for: Are most published research findings false? Trends in statistical power, publication selection bias, and the false discovery rate in psychology (1975–2017)
Source: PLoS One. 2023 Oct 17;18(10):e0292717. doi: 10.1371/journal.pone.0292717 (PMC10581498; doi:10.1371/journal.pone.0292717)
Supplement: S1 Data — (ZIP) [file pone.0292717.s002.zip › readme]

#########################################################
#########################################################
#########################################################
Readme for replication package
#########################################################

"Are most published research findings false? Trends in statistical power, publication selection bias, and the false discovery rate in psychology (1975–2017)"

Author: Andreas Schneck
Date Created: 2021-01-25
last Revision: 2023-09-25
Copyright (c) Andreas Schneck, 2023

Email: andreas.schneck@lmu.de


#########################################################
Included datasets:
#########################################################
D1:   data.Rds (REQUIRES R)
      Description: Main dataset of exported APA test values
    
D2:   reliability_done.xls
      description: Manually checked dataset of automated export

D3:   primary_outcomes.xls
      description: Manually checked dataset of articles on primary research outcomes (only articles with <5 test values were eligible)
    


#########################################################
Included analysis files/ scripts:
#########################################################
S1    script.R (REQUIRES R)
      Need: functions.R, data.Rds
      Description: Main analysis script
      Output: figure3, figure4, figure6, figure7 figureS3,figureS6, figureS7, figureS8, table1 (abc), tableS4-tableS9

S2    functions.R (REQUIRES R)
      Need: -
      Description: Provides the statistical functions (e.g. folded mean, caliper test publication bias estimator, ...) for script.R / simulation_fold.R
      Output: -
      
S3    reliability.R (REQUIRES R)
      Need: reliability_done.xls
      Description: Runs reliability analyses comparing the exported & missed test values of the automated extraction process
      Output: -

S4    simulation_se.R (REQUIRES R)
      Need: -
      Description: Runs simulations to evaluate the SE estimator (in Cohen's d)
      Output: -

      
      
