# Supplementary material for: Are most published research findings false? Trends in statistical power, publication selection bias, and the false discovery rate in psychology (1975–2017)
Source: PLoS One. 2023 Oct 17;18(10):e0292717. doi: 10.1371/journal.pone.0292717 (PMC10581498; doi:10.1371/journal.pone.0292717)
Supplement: S1 Data — (ZIP) [file pone.0292717.s002.zip › reliability.R]

## Script name: reliability.R
##
## Purpose of script: check automatic coding  reliability for "Are most published research findings false? Trends in statistical power, publication selection bias, and the false discovery rate in psychology (1975-2017)"
##
## Author: Andreas Schneck
##
## Date Created: 2021-01-25
## Date last Revision: 2022-10-16
##
## Copyright (c) Andreas Schneck, 2022
## Email: andreas.schneck@lmu.de

gc()

##############################
#load required packages

list.of.packages <- c("gmodels", "xlsx","stringr","dplyr","tidyr","ggplot2","stargazer","rstudioapi", "Rfast", "cowplot","reshape2","epiDisplay","vtable","gmodels","RColorBrewer","rootSolve")
new.packages <- list.of.packages[!(list.of.packages %in% installed.packages()[,"Package"])]
if(length(new.packages)) install.packages(new.packages)

lapply(list.of.packages, library, character.only = TRUE)


#Set working directory
load_path <- rstudioapi::getActiveDocumentContext()$path
Encoding(load_path) <- "UTF-8"
setwd(dirname(load_path))

dir.create("out") #generate folder out if not present
out_path <- paste(dirname(load_path),"/out", sep="")

#import from excel
rel <- read.xlsx("reliability_done.xlsx", sheetIndex=1)

#Compute testvalue/p
rel$tv = as.character(rel$tv_save)
rel$df1 <- NULL
rel$df2 <- NULL
rel$val <- NULL
rel$t <- NULL
rel$N <- NULL
#extract z
#Prepare testvalues for export
rel$tv <- gsub("z", "z()", rel$tv)
rel$tv_save <- rel$tv

#Seperate variebles (tv, dfs, ...) according to the APA guideline
rel <- separate(rel, tv, into = c("rest", "val"), sep = "\\)=")
rel <- separate(rel, rest, into = c("rest", "df2"), sep = "\\,", fill="right")
rel <- separate(rel, rest, into = c("t", "df1"), sep = "\\(", fill="right")

#Remove casenumber indicator (N=) for second df
rel$df2 <- as.integer(gsub("N=", "", rel$df2))
rel$t <- gsub("Chsq", "chi", rel$t)

#Extract (numeric) casenumber allowing for decimal and negative values
rel$val <- str_extract(rel$val,"[0-9]*[.]?[0-9]+")
rel$val <- ifelse(substr(rel$val, 1, 1) == ".", sub(".", "0.", rel$val), rel$val)
rel$val <- ifelse(substr(rel$val, 1, 1) == "-.", sub("-.", "-0.", rel$val), rel$val)

#Delete Error Codes
rel$t <- as.factor(rel$t)
rel$tv<-NULL

#No decimals for dfs (numeric)
rel$df1[grepl(as.character(rel$df1),".")]<-NA
rel$df1<-as.numeric(rel$df1)
rel$df2[grepl(as.character(rel$df2),".")]<-NA
rel$df2 <- as.numeric(rel$df2)

#Numeric testvalues
rel$val <- as.numeric(rel$val)

#t to F if df2!=na (due to OCR problems recognising t / F)
rel$t[!is.na(rel$df2) & rel$t=="t"] = "F"
#impute small numbers for val==0 (otherwise not computable)
rel$val[rel$val==0 & !is.na(rel$val)] <- runif(n=length(rel$val[rel$val==0 & !is.na(rel$val)]), min = 0.000000000001, max = 0.0049)

#Compute p-values from test-values
rel$p<-NA
rel$val <- abs(rel$val)
#F (one-sided)
rel$p[rel$t=="F" & !is.na(rel$t)]<- 1-pf(rel$val, rel$df1, rel$df2)[rel$t=="F" & !is.na(rel$t)]
#t (two-sided)
rel$p[rel$t=="t" & !is.na(rel$t)]<-(1-pt(abs(rel$val), rel$df1))[rel$t=="t" & !is.na(rel$t)]*2
#Chi (one-sided)
rel$p[rel$t=="chi" & !is.na(rel$t)]<-(1-pchisq(rel$val, rel$df1))[rel$t=="chi" & !is.na(rel$t)]
#r (two-sided)
rel$p[rel$t=="r" & !is.na(rel$t)]<-(1-(pt(abs((rel$val/((1-rel$val^2)/(rel$df1))^0.5)), rel$df1)))[rel$t=="r" & !is.na(rel$t)]*2
#z (two-sided)
rel$p[rel$t=="z" & !is.na(rel$t)]<-(1-pnorm(abs(rel$val)))[rel$t=="z" & !is.na(rel$t)]*2

#Compute z-value (two-sided)
rel$z <- qnorm(1-(rel$p/2))
#rel$z[rel$z==Inf] <- NA
#rel$p[is.na(rel$z)]<-NA


#delete studies w/o testvalues
rel<-rel[rel$tv_save!="NA",]

#code id as
rel$id_art <- as.character(rel$id_art)

#reliability score
rel$r_m<-as.factor(rel$r_m)
levels(rel$r_m)<-c("true", "inelegible", "missed", "wrong")
#reliability table (estimates)
table(rel$r_m)

#nr. of articles w. correctly detected results
length(table(rel$id_art[rel$r_m=="true"]))
#nr. of articles with inelegible results
length(table(rel$id_art[rel$r_m=="inelegible"]))
#nr. of articles with wrongly detected results
length(table(rel$id_art[rel$r_m=="wrong"]))

pd<-table(rel$r_m)

#All APA compliant extracted
#In text correctly extracted
#false-positive-rate
text<-1-(pd[1]/(pd[1]+pd[2]+pd[4]))
text

#true-detection rate w/ tab
tptab<-pd[1]/(pd[1]+pd[3])
tptab  

#true-detection rate w/o tab
tptex<-pd[1]/(pd[1]+pd[3]-table(rel$r_t)[1])
tptex

rel$tab <- 0
rel$tab[rel$r_t==1]<-1

rel$miss<-NA
rel$miss[rel$r_m=="true"] <- 0
rel$miss[rel$r_m=="missed" & rel$tab==0]<-1
rel$miss[rel$r_m=="missed" & rel$tab==1]<-2
rel$miss <-as.factor(rel$miss)
levels(rel$miss)<-c("included","APAfault","table")
id <- levels(table(rel$id_art))


table(rel$miss)
#nr. of articles with false reported APA results
length(table(rel$id_art[rel$miss=="APAfault"]))
#nr. of articles with non-detected tabular results
length(table(rel$id_art[rel$miss=="table"]))

rel$m <- 0
rel$m[rel$r_m=="missed"] <-1

var <- aggregate(rel$m, by=list(rel$id_art),mean)
colnames(var) <-c("id_art","var")
var$var[var$var>0 & var$var<1]<-1
rel <- merge(rel,var,by="id_art")


#model differences in p-values
p<-lm(p ~ id_art-1 + miss , data=rel[rel$var==1,])

rel$sig[rel$p>=0.05] <-0
rel$sig[rel$p<0.05] <-1

#model differences in significance
sig<-lm(sig ~ id_art-1 + miss, data=rel[rel$var==1,])

#results of models
summary(sig)
summary(p)
