# Supplementary material for: Are most published research findings false? Trends in statistical power, publication selection bias, and the false discovery rate in psychology (1975–2017)
Source: PLoS One. 2023 Oct 17;18(10):e0292717. doi: 10.1371/journal.pone.0292717 (PMC10581498; doi:10.1371/journal.pone.0292717)
Supplement: S1 Data — (ZIP) [file pone.0292717.s002.zip › reliability_done.xlsx]

## Sheet: reliability
	id_art	tv_save	t	df1	df2	val	N	r_m	reason_m	comment	r_t
1	E1974_1984#1885	F(1,36)=11.49	F	1	36	11.49	37	0		Tables, but main mess ok, pdf
2	E1974_1984#1885	F(1,27)=5.54	F	1	27	5.54	28	0
3	E1974_1984#1885	F(2,27)=3.43	F	2	27	3.43	29	0
	E1974_1984#1885	F(2,55)=1.005						2			1
	E1974_1984#1885	F(2,55)=0.094						2			1
	E1974_1984#1885	F(2,56)=7.8						2			1
	E1974_1984#1885	F(2,56)=0.33						2			1
	E1974_1984#1885	F(1,38)=6.08						2			1
	E1974_1984#1885	F(1,38)=0.5						2			1
	E1974_1984#1885	F(2,28)=6.93						2			1
	E1974_1984#1885	F(2,28)=0.5						2			1
	E1974_1984#1885	F(1,16)=0.03						2			1
	E1974_1984#1885	F(1,16)=0.14						2			1
4	E1988_1990#1528	F(2,291)=20.13	F	2	291	20.13	293	0
5	E1988_1990#1528	F(1,291)=8.94	F	1	291	8.94	292	0
6	E1988_1990#1528	t(294)=2.54	t	294	NA	2.54	295	0
7	E1988_1990#1528	t(294)=4.15	t	294	NA	4.15	295	0
8	E1988_1990#1528	t(294)=2.54	t	294	NA	2.54	295	0
9	E1988_1990#1528	t(294)=.36	t	294	NA	0.36	295	0
10	E1988_1990#1528	F(2,291)=39.61	F	2	291	39.61	293	0
11	E1988_1990#1528	F(2,291)=29.67	F	2	291	29.67	293	0
12	E1988_1990#1528	F(2,291)=18.25	F	2	291	18.25	293	0
13	E1988_1990#1528	t(294)=4.71	t	294	NA	4.71	295	0
14	E1988_1990#1528	t(294)=8.08	t	294	NA	8.08	295	0
15	E1988_1990#1528	t(294)=2.29	t	294	NA	2.29	295	0
16	E1988_1990#1528	t(294)=3.67	t	294	NA	3.67	295	0
17	E1988_1990#1528	t(294)=7.21	t	294	NA	7.21	295	0
18	E1988_1990#1688	t(59)=2.54	t	59	NA	2.54	60	0
19	E1988_1990#1688	t(23)=-4.52	t	23	NA	4.52	24	0
20	E1988_1990#1688	t(59)=3.10	t	59	NA	3.1	60	0
21	E1988_1990#1688	t(47)=2.94	t	47	NA	2.94	48	0
22	E1988_1990#1688	t(59)=3.33	t	59	NA	3.33	60	0
23	E1988_1990#1688	t(59)=3.62	t	59	NA	3.62	60	0
24	E1988_1990#1688	t(59)=0.32	t	59	NA	0.32	60	0
25	E1988_1990#1688	t(59)=0.84	t	59	NA	0.84	60	0
26	E1988_1990#1688	t(23)=1.90	t	23	NA	1.9	24	0
27	E1988_1990#1688	t(59)=3.03	t	59	NA	3.03	60	0
28	E1988_1990#1688	t(59)=-1.23	t	59	NA	1.23	60	0
29	E1988_1990#3161	F(3,44)=1.26	F	3	44	1.26	47	0
30	E1988_1990#3161	F(3,44)=1.40	F	3	44	1.4	47	0
31	E1988_1990#3161	F(4,176)=10.63	F	4	176	10.63	180	0
32	E1988_1990#3161	F(3,44)=3.46	F	3	44	3.46	47	0
33	E1988_1990#3161	F(3,44)=.619	F	3	44	0.619	47	0
34	E1988_1990#3161	F(3,44)=.289.	F	3	44	0.289	47	0
35	E1988_1990#3161	F(2,22)=.012	F	2	22	0.012	24	0
36	E1988_1990#3161	F(2,22)=1.17	F	2	22	1.17	24	0
37	E1988_1990#3161	F(4,44)=2.28	F	4	44	2.28	48	0
38	E1988_1990#3161	F(4,44)=1.41	F	4	44	1.41	48	0
39	E1988_1990#3161	F(1,44)=6.37	F	1	44	6.37	45	0
40	E1988_1990#368	F(1,20)=4.64	F	1	20	4.64	21	0
41	E1988_1990#368	F(2,40)=4.19	F	2	40	4.19	42	0
42	E1988_1990#368	F(2,58)=8.02.	F	2	58	8.02	60	0
43	E1988_1990#368	F(2,58)=18.25.	F	2	58	18.25	60	0
44	E1988_1990#368	F(2,58)=2.79	F	2	58	2.79	60	0
45	E1988_1990#368	F(1,165)=4.42	F	1	165	4.42	166	0
46	E1988_1990#368	F(2,58)=8.44	F	2	58	8.44	60	0
47	E1988_1990#368	F(1,29)=37.07	F	1	29	37.07	30	0
48	E1988_1990#368	F(1,29)=5.33.	F	1	29	5.33	30	0
49	E1988_1990#368	F(2,58)=3.88	F	2	58	3.88	60	0
50	E1988_1990#368	F(1,29)=9.44	F	1	29	9.44	30	0
51	E1988_1990#368	F(1,29)=12.91.	F	1	29	12.91	30	0
52	E1988_1990#368	F(1,20)=3.54	F	1	20	3.54	21	0
53	E1988_1990#368	F(2,58)=2.99	F	2	58	2.99	60	0
54	E1988_1990#368	F(1,29)=5.68.	F	1	29	5.68	30	0
55	E1988_1990#368	F(2,58)=1.26	F	2	58	1.26	60	0
56	E1988_1990#368	F(1,29)=1.86	F	1	29	1.86	30	0
57	E1988_1990#368	F(1,29)=5.93	F	1	29	5.93	30	0
58	E1988_1990#368	F(2,40)=4.29	F	2	40	4.29	42	0
59	E1988_1990#368	F(1,20)=7.41	F	1	20	7.41	21	0
60	E1988_1990#368	F(1,20)=1.64.	F	1	20	1.64	21	0
61	E1988_1990#368	F(2,56)=5.78.	F	2	56	5.78	58	0
62	E1988_1990#368	F(2,58)=14.80	F	2	58	14.8	60	0
63	E1988_1990#368	F(1,29)=23.07	F	1	29	23.07	30	0
64	E1988_1990#368	F(2,58)=2.22.	F	2	58	2.22	60	0
65	E1988_1990#368	F(1,29)=4.43.	F	1	29	4.43	30	0
66	E1988_1990#368	F(3,87)=3.57.	F	3	87	3.57	90	0
67	E1988_1990#368	F(2,56)=8.37	F	2	56	8.37	58	0
68	E1988_1990#368	F(3,84)=3.37.	F	3	84	3.37	87	0
69	E1988_1990#368	F(2,58)=8.47	F	2	58	8.47	60	0
70	E1988_1990#368	F(1,29)=4.46	F	1	29	4.46	30	0
71	E1988_1990#368	F(2,58)=2.22.	F	2	58	2.22	60	0
72	E1988_1990#368	F(1,29)=10.27.	F	1	29	10.27	30	0
73	E1988_1990#368	F(1,28)=11.28.	F	1	28	11.28	29	0
74	E1988_1990#368	F(3,42)=2.42	F	3	42	2.42	45	0
75	E1988_1990#368	F(3,42)=4.56.	F	3	42	4.56	45	0
76	E1988_1990#368	F(2,282)=48.51.	F	2	282	48.51	284	0
77	E1988_1990#368	F(1,141)=88.36	F	1	141	88.36	142	0
78	E1988_1990#368	F(1,141)=10.29.	F	1	141	10.29	142	0
79	E1988_1990#368	F(2,282)=10.28.	F	2	282	10.28	284	0
80	E1988_1990#368	F(1,141)=9.70	F	1	141	9.7	142	0
81	E1988_1990#368	F(1,141)=19.57.	F	1	141	19.57	142	0
82	E1988_1990#368	t(11)=3.28	t	11	NA	3.28	12	1	"minimal" value of many
83	E1988_1990#368	t(11)=2.73	t	11	NA	2.73	12	1	"minimal" value of many
84	E1988_1990#368	t(11)=1.52.	t	11	NA	1.52	12	0
85	E1988_1990#368	t(29)=4.11.	t	29	NA	4.11	30	1	"minimal" value of many
86	E1988_1990#368	t(29)=3.08	t	29	NA	3.08	30	1	"minimal" value of many
87	E1988_1990#368	t(29)=3.34.	t	29	NA	3.34	30	1	"minimal" value of many
88	E1988_1990#368	t(29)=1.75.	t	29	NA	1.75	30	1	"minimal" value of many
	E1988_1990#368	F(1,20)=8.17						2	multimle Fs	cross group comp.
	E1988_1990#368	F(1,20)=4.97						2	multimle Fs	cross group comp.
	E1988_1990#368	F(1,29)=29.16						2	multimle Fs	cross group comp.
	E1988_1990#368	F(1,29)=4.77						2	multimle Fs	cross group comp.
	E1988_1990#368	F(1,29)=4.01						2	multimle Fs	cross group comp.
	E1988_1990#368	F(1,29)=4.03						2	multimle Fs	cross group comp.
	E1988_1990#368	F(1,29)=16.75						2	multimle Fs	cross group comp.
	E1988_1990#368	F(1,29)=1.28						2	multimle Fs	cross group comp.
	E1988_1990#368	F(1,29)=6.3						2	multimle Fs	cross group comp.
	E1988_1990#368	F(1,29)=2.34						2	multimle Fs	cross group comp.
	E1988_1990#368	F(1,29)=4.41						2	multimle Fs	cross group comp.
	E1988_1990#368	F(1,29)=5.98						2	multimle Fs	cross group comp.
	E1988_1990#368	F(1,29)=9.62						2	multimle Fs	cross group comp.
	E1988_1990#368	F(1,29)=14.04						2	multimle Fs	cross group comp.
	E1988_1990#368	F(1,29)=6.28						2	multimle Fs	cross group comp.
	E1988_1990#368	F(1,29)=9.38						2	multimle Fs	cross group comp.
	E1988_1990#368	F(1,29)=13.57						2	multimle Fs	cross group comp.
	E1988_1990#368	F(1,29)=1.91						2	multimle Fs	cross group comp.
	E1988_1990#368	F(1,29)=6.14						2	multimle Fs	cross group comp.
	E1988_1990#368	F(1,29)=1.39						2	multimle Fs	cross group comp.
	E1988_1990#368	t(27)=5.14						2			1
	E1988_1990#368	t(57)=5.66						2			1
	E1988_1990#368	t(27)=1.08						2			1
	E1988_1990#368	t(58)=7.88						2			1
	E1988_1990#368	t(58)=2.69						2			1
89	E1988_1990#704	F(2,92)=1.20	F	2	92	1.2	94	0
90	E1988_1990#704	F(2,92)=1.21	F	2	92	1.21	94	0
91	E1988_1990#704	Chsq(1,N=89)=5.66	chi	1	89	5.66	89	0
92	E1988_1990#704	Chsq(1,N=89)=5.02	chi	1	89	5.02	89	0
93	E1988_1990#704	Chsq(1,N=89)=32.88	chi	1	89	32.88	89	0
94	E1988_1990#704	Chsq(12,N=89)=37.53	chi	12	89	37.53	89	0
95	E1988_1990#704	F(1,92)=38.09	F	1	92	38.09	93	0
96	E1988_1990#704	F(1,83)=7.69	F	1	83	7.69	84	0
97	E1988_1990#704	F(1,83)=3.92	F	1	83	3.92	84	0
98	E1988_1990#704	F(1,72)=7.90	F	1	72	7.9	73	1	"minimal" value of many
99	E1988_1990#704	F(1,75)=1.99	F	1	75	1.99	76	0
100	E1988_1990#704	F(1,77)=4.06	F	1	77	4.06	78	1	"minimal" value of many
101	E1988_1990#704	Chsq(1,N=89)=10.32	chi	1	89	10.32	89	0
102	E1988_1990#704	Chsq(1,N=89)=32.43	chi	1	89	32.43	89	0	results in tables
103	E1991_1993#2194	NA	NA	NA	NA	NA	NA	0
104	E1994_1996#1097	F(1,3)=17.43.	F	1	3	17.43	4	0
105	E1994_1996#1097	F(1,3)=11.55	F	1	3	11.55	4	0
106	E1994_1996#1097	F(1,3)=851.0	F	1	3	851	4	0
107	E1994_1996#1097	F(4,12)=5.7	F	4	12	5.7	16	0
108	E1994_1996#1097	F(4,12)=5.9	F	4	12	5.9	16	0
109	E1994_1996#1097	F(4,12)=1.13.	F	4	12	1.13	16	0
110	E1994_1996#1097	F(1,3)=2.58	F	1	3	2.58	4	0
111	E1994_1996#1097	F(1,3)=13.7.	F	1	3	13.7	4	0
112	E1994_1996#1097	F(1,3)=26.36.	F	1	3	26.36	4	0
113	E1994_1996#1097	F(1,3)=21.36	F	1	3	21.36	4	0
114	E1994_1996#1097	F(1,3)=2.86.	F	1	3	2.86	4	0
115	E1994_1996#1097	F(2,6)=7.00	F	2	6	7	8	0
116	E1994_1996#1097	F(1,3)=1.18.	F	1	3	1.18	4	0
117	E1994_1996#1097	F(2,6)=9.05	F	2	6	9.05	8	0
118	E1994_1996#1097	F(2,6)=0.86.	F	2	6	0.86	8	0
119	E1994_1996#1097	F(1,3)=1.79	F	1	3	1.79	4	0
120	E1994_1996#1097	F(1,3)=3.33.	F	1	3	3.33	4	0
121	E1994_1996#1097	F(1,3)=32.81.	F	1	3	32.81	4	0
122	E1994_1996#1097	F(1,3)=3.83.	F	1	3	3.83	4	0
123	E1994_1996#1097	F(1,3)=12.2.	F	1	3	12.2	4	0
124	E1994_1996#1097	F(4,12)=8.0	F	4	12	8	16	0
125	E1994_1996#1097	F(4,12)=1.0.	F	4	12	1	16	0
126	E1994_1996#1097	F(1,3)=1.2	F	1	3	1.2	4	0
127	E1994_1996#1097	F(1,3)=0.6	F	1	3	0.6	4	0
128	E1994_1996#1097	F(4,12)=1.4.	F	4	12	1.4	16	0
129	E1994_1996#1097	F(1,3)=9.00.	F	1	3	9	4	0
130	E1994_1996#1097	F(1,3)=3.60	F	1	3	3.6	4	0
131	E1994_1996#1097	F(1,3)=2.48.	F	1	3	2.48	4	0
132	E1994_1996#1097	F(2,6)=3.61.	F	2	6	3.61	8	0
133	E1994_1996#1097	F(1,3)=7.76	F	1	3	7.76	4	0
134	E1994_1996#1097	F(1,3)=2.82	F	1	3	2.82	4	0
135	E1994_1996#1097	F(1,3)=4.97	F	1	3	4.97	4	0
136	E1994_1996#1097	F(1,3)=0.00	F	1	3	0.000421038	4	0
137	E1994_1996#1097	F(1,3)=1.30	F	1	3	1.3	4	0
138	E1994_1996#1097	F(1,3)=0.56.	F	1	3	0.56	4	0
139	E1994_1996#1097	F(1,3)=0.22	F	1	3	0.22	4	0
140	E1994_1996#1097	F(1,3)=1.22	F	1	3	1.22	4	0
141	E1994_1996#1097	F(1,3)=0.42.	F	1	3	0.42	4	0
142	E1994_1996#1097	F(2,6)=0.11	F	2	6	0.11	8	0
143	E1994_1996#1097	F(2,6)=1.36	F	2	6	1.36	8	0
144	E1994_1996#1097	F(2,6)=1.05.	F	2	6	1.05	8	0
	E1994_1996#1097	F(1,4)=64.71						2	multimle Fs	normal Fs
	E1994_1996#1097	F(1,4)=11.99						2
145	E1994_1996#282	F(2,12)=4.96	F	2	12	4.96	14	0
146	E1994_1996#282	F(5,30)=2	F	5	30	2	35	3		correct 2566.01 inelegible thousands sep. ,""
147	E1994_1996#282	F(10,60)=4.30	F	10	60	4.3	70	0
148	E1994_1996#282	F(10,60)=2.43	F	10	60	2.43	70	0
149	E1994_1996#282	F(2,12)=4.32	F	2	12	4.32	14	0
150	E1994_1996#282	F(10,60)=2.64	F	10	60	2.64	70	0
151	E1994_1996#282	F(2,12)=4.30	F	2	12	4.3	14	0
152	E1994_1996#282	F(5,30)=29.39	F	5	30	29.39	35	0
153	E1994_1996#282	F(5,30)=25.61	F	5	30	25.61	35	0
154	E1994_1996#282	F(5,30)=18.36	F	5	30	18.36	35	0
155	E1994_1996#282	F(1,6)=16.88	F	1	6	16.88	7	0
156	E1994_1996#282	F(1,6)=17.97	F	1	6	17.97	7	0
157	E1994_1996#282	F(2,12)=11.25	F	2	12	11.25	14	0
158	E1994_1996#282	F(1,6)=23.48	F	1	6	23.48	7	0
159	E1994_1996#282	F(2,12)=3.55	F	2	12	3.55	14	0
160	E1994_1996#282	F(5,30)=9.27	F	5	30	9.27	35	0
161	E1994_1996#282	F(5,30)=10.30	F	5	30	10.3	35	0
162	E1994_1996#282	F(5,30)=10.99	F	5	30	10.99	35	0
163	E1994_1996#282	F(1,6)=3.85.	F	1	6	3.85	7	0
164	E1994_1996#282	F(10,60)=11.27	F	10	60	11.27	70	0
165	E1994_1996#282	F(5,30)=3.39	F	5	30	3.39	35	0
166	E1994_1996#282	F(2,12)=3.56	F	2	12	3.56	14	0
167	E1994_1996#282	F(10,60)=2.42	F	10	60	2.42	70	0
168	E1994_1996#282	F(5,30)=30.67	F	5	30	30.67	35	0
169	E1994_1996#282	F(2,12)=4.53	F	2	12	4.53	14	0
170	E1994_1996#282	F(10,60)=3.99	F	10	60	3.99	70	0
171	E1994_1996#282	F(10,60)=4.645	F	10	60	4645	70	0
172	E1994_1996#282	F(10,60)=1.77	F	10	60	1.77	70	0
173	E1994_1996#282	F(1,6)=1782.57	F	1	6	1782.57	7	0
174	E1994_1996#282	F(5,30)=5.14	F	5	30	5.14	35	0
175	E1994_1996#282	F(5,30)=12.89	F	5	30	12.89	35	0
176	E1994_1996#282	F(1,6)=14.06	F	1	6	14.06	7	0
177	E1994_1996#282	F(5,30)=5.33	F	5	30	5.33	35	0
178	E1994_1996#3459	F(1,7)=20.60	F	1	7	20.6	8	0
179	E1994_1996#3459	F(1,7)=31.04	F	1	7	31.04	8	0
180	E1994_1996#3459	F(1,7)=25.22	F	1	7	25.22	8	0
181	E1994_1996#3459	F(2,14)=4.89	F	2	14	4.89	16	0
182	E1994_1996#3459	F(1,7)=2.47)	F	1	7	2.47	8	0
183	E1994_1996#3459	F(1,7)=.00)	F	1	7	0.00405772	8	0
184	E1994_1996#3459	F(2,14)=3.80	F	2	14	3.8	16	0
185	E1994_1996#3459	F(2,14)=4.02	F	2	14	4.02	16	0
186	E1994_1996#3459	F(1,7)=5.98	F	1	7	5.98	8	0
187	E1994_1996#3459	F(1,7)=10.11	F	1	7	10.11	8	0
188	E1994_1996#3459	F(1,7)=24.39	F	1	7	24.39	8	0
189	E1994_1996#3459	F(2,14)=29.41	F	2	14	29.41	16	0
190	E1994_1996#3459	F(1,7)=35.68	F	1	7	35.68	8	0
191	E1994_1996#3459	F(1,7)=2.34.	F	1	7	2.34	8	0
192	E1994_1996#3459	F(2,14)=31.08	F	2	14	31.08	16	0
193	E1994_1996#3459	F(2,14)=8.45	F	2	14	8.45	16	0
194	E1994_1996#3459	F(2,14)=6.89	F	2	14	6.89	16	0
195	E1994_1996#3459	F(2,14)=6.24	F	2	14	6.24	16	0
196	E1994_1996#3459	F(2,14)=9.21	F	2	14	9.21	16	0
197	E1994_1996#3459	F(1,7)=.18)	F	1	7	0.18	8	0
198	E1994_1996#3459	F(1,7)=19.73	F	1	7	19.73	8	0
199	E1994_1996#3459	F(2,14)=3.98	F	2	14	3.98	16	0
200	E1994_1996#3459	F(2,14)=7.86	F	2	14	7.86	16	0
201	E1994_1996#3459	F(2,14)=4.25	F	2	14	4.25	16	0
202	E1994_1996#3459	F(1,7)=16.07	F	1	7	16.07	8	0
203	E1994_1996#3459	F(2,14)=.86.	F	2	14	0.86	16	0
204	E1994_1996#3459	F(2,10)=1.24	F	2	10	1.24	12	0
205	E1994_1996#3459	F(2,10)=.93	F	2	10	0.93	12	0
206	E1994_1996#3459	F(2,10)=.38	F	2	10	0.38	12	0
207	E1994_1996#3459	F(2,40)=.33).	F	2	40	0.33	42	0
208	E1994_1996#3459	F(1,5)=3.38	F	1	5	3.38	6	0
209	E1994_1996#3459	F(2,10)=1.33.	F	2	10	1.33	12	0
210	E1994_1996#3459	F(1,5)=30.37	F	1	5	30.37	6	0
211	E1994_1996#3459	F(2,10)=8.28	F	2	10	8.28	12	0
	E1994_1996#3459	F(1,7)=15.53						2			1
	E1994_1996#3459	F(1,7)=59.12						2			1
	E1994_1996#3459	F(1,7)=485.95						2			1
	E1994_1996#3459	F(1,7)=31.2						2			1
	E1994_1996#3459	F(2,14)=65.9						2			1
	E1994_1996#3459	F(2,14)=35.38						2			1
	E1994_1996#3459	F(1,7)=17.58						2			1
	E1994_1996#3459	F(2,14)=6.3						2			1
	E1994_1996#3459	F(2,14)=39.23						2			1
	E1994_1996#3459	F(1,7)=42.07						2			1
	E1994_1996#3459	F(1,7)=14.53						2			1
	E1994_1996#3459	F(2,14)=6.78						2			1
	E1994_1996#3459	F(2,14)=19.87						2			1
	E1994_1996#3459	F(2,14)=11.37						2			1
	E1994_1996#3459	F(1,7)=18.95						2			1
	E1994_1996#3459	F(2,14)=47.01						2			1
	E1994_1996#3459	F(2,14)=13.97						2			1
	E1994_1996#3459	F(1,7)=1.88						2			1
	E1994_1996#3459	F(1,7)=0.34						2			1
	E1994_1996#3459	F(1,7)=44.56						2			1
	E1994_1996#3459	F(1,7)=26.47						2			1
	E1994_1996#3459	F(2,14)=70.9						2			1
	E1994_1996#3459	F(2,14)=17.54						2			1
	E1994_1996#3459	F(1,7)=4.47						2			1
	E1994_1996#3459	F(1,7)=18.86						2			1
	E1994_1996#3459	F(1,7)=40.63						2			1
	E1994_1996#3459	F(1,7)=6.5						2			1
	E1994_1996#3459	F(2,14)=5.9						2			1
	E1994_1996#3459	F(2,14)=4.94						2			1
	E1994_1996#3459	F(2,14)=23.21						2			1
	E1994_1996#3459	F(2,14)=7.22						2			1
	E1994_1996#3459	F(1,7)=48.76						2			1
	E1994_1996#3459	F(1,7)=50.34						2			1
	E1994_1996#3459	F(1,7)=20.02						2			1
	E1994_1996#3459	F(1,7)=47.56						2			1
	E1994_1996#3459	F(1,7)=192.74						2			1
	E1994_1996#3459	F(2,14)=75.9						2			1
	E1994_1996#3459	F(1,7)=4.83						2			1
	E1994_1996#3459	F(1,7)=13.72						2			1
	E1994_1996#3459	F(2,14)=5.88						2			1
	E1994_1996#3459	F(1,7)=25.32						2			1
	E1994_1996#3459	F(2,14)=24.22						2			1
	E1994_1996#3459	F(2,14)=3.14						2			1
	E1994_1996#3459	F(1,5)=0.63						2			1
	E1994_1996#3459	F(1,5)=1.44						2			1
	E1994_1996#3459	F(1,5)=25.36						2			1
	E1994_1996#3459	F(1,5)=2.46						2			1
	E1994_1996#3459	F(1,5)=43.12						2			1
	E1994_1996#3459	F(1,5)=52.33						2			1
	E1994_1996#3459	F(1,5)=83.48						2			1
	E1994_1996#3459	F(1,20)=34.38						2			1
	E1994_1996#3459	F(1,5)=15.41						2			1
	E1994_1996#3459	F(1,5)=21.32						2			1
	E1994_1996#3459	F(1,5)=37.16						2			1
	E1994_1996#3459	F(1,20)=177.89						2			1
	E1994_1996#3459	F(2,19)=31.04						2			1
	E1994_1996#3459	F(2,10)=28.85						2			1
	E1994_1996#3459	F(2,10)=105.8						2			1
	E1994_1996#3459	F(2,40)=191.43						2			1
	E1994_1996#3459	F(2,10)=0.85						2			1
	E1994_1996#3459	F(1,5)=2,72						2			1
	E1994_1996#3459	F(1,5)=18.6						2			1
	E1994_1996#3459	F(1,5)=20.86						2			1
	E1994_1996#3459	F(1,5)=10.04						2			1
	E1994_1996#3459	F(1,5)=4.06						2			1
	E1994_1996#3459	F(1,5)=13.99						2			1
	E1994_1996#3459	F(1,5)=19.61						2			1
	E1994_1996#3459	F(1,5)=26.55						2			1
	E1994_1996#3459	F(1,20)=22.74						2			1
	E1994_1996#3459	F(2,10)=13.68						2			1
	E1994_1996#3459	F(2,10)=19.91						2			1
	E1994_1996#3459	F(2,10)=35.83						2			1
	E1994_1996#3459	F(2,40)=124.14						2			1
	E1994_1996#3459	F(2,10)=16.6						2			1
	E1994_1996#3459	F(2,10)=11.21						2			1
	E1994_1996#3459	F(2,10)=3.82						2			1
	E1994_1996#3459	F(2,40)=8.73						2			1
	E1994_1996#3459	F(2,10)=5.47						2			1
	E1994_1996#3459	F(2,10)=24.3						2			1
	E1994_1996#3459	F(2,10)=18.58						2			1
	E1994_1996#3459	F(2,40)=30.56						2			1
	E1994_1996#3459	F(1,5)=9.41						2			1
	E1994_1996#3459	F(2,10)=5.02						2			1
	E1994_1996#3459	F(2,10)=4.24						2			1
212	E2003_2004#1710	Chsq(6,N=489)=7.29	chi	6	489	7.29	489	0
213	E2003_2004#1710	Chsq(22,N=489)=22.06	chi	22	489	22.06	489	0
214	E2003_2004#1710	Chsq(1,N=489)=10.18	chi	1	489	10.18	489	0
215	E2003_2004#1710	Chsq(22,N=489)=33.93	chi	22	489	33.93	489	0
216	E2003_2004#1710	Chsq(1,N=489)=7.52	chi	1	489	7.52	489	0
217	E2003_2004#1710	Chsq(1,N=489)=7.48	chi	1	489	7.48	489	0
218	E2009#1027	F(2,16)=34.5	F	2	16	34.5	18	0
219	E2009#1027	F(2,16)=14.6	F	2	16	14.6	18	0
220	E2009#1027	F(4,64)=4.46	F	4	64	4.46	68	0
221	E2009#1027	F(2,16)=6.92	F	2	16	6.92	18	0
222	E2009#1027	F(2,16)=6.32	F	2	16	6.32	18	0
223	E2009#1027	F(2,16)=4.44	F	2	16	4.44	18	0
224	E2009#1027	F(12,192)=9.98	F	12	192	9.98	204	0
225	E2009#1027	F(1,16)=13.6	F	1	16	13.6	17	0
226	E2009#1027	F(2,16)=3.34	F	2	16	3.34	18	0
227	E2009#1027	F(2,16)=3.11	F	2	16	3.11	18	0
228	E2009#1027	F(1,16)=10.94	F	1	16	10.94	17	0
229	E2009#1027	F(1,16)=8.82	F	1	16	8.82	17	0
230	E2009#1027	F(5,80)=103.5	F	5	80	103.5	85	0
231	E2009#1027	F(2,32)=6.27	F	2	32	6.27	34	0
232	E2009#1027	F(2,16)=38.6	F	2	16	38.6	18	0
233	E2009#1027	F(10,80)=6.1	F	10	80	6.1	90	0
234	E2009#1027	F(2,16)=1.03	F	2	16	1.03	18	0
235	E2009#1027	F(2,16)=1.89	F	2	16	1.89	18	0
236	E2009#1027	F(1,16)=6.96	F	1	16	6.96	17	0
237	E2009#1027	F(2,16)=4.96	F	2	16	4.96	18	0
238	E2009#1027	F(8,64)=3.01	F	8	64	3.01	72	0
239	E2011#1591	t(485)=28.31	t	485	NA	28.31	486	0
240	E2011#1591	t(1016)=56.19	t	1016	NA	56.19	1017	0
241	E2011#1591	t(200)=-11.26	t	200	NA	11.26	201	0
	E2011#1591	t(537.67)=-5.2						2		some est only p-value	1
	E2011#1591	t(494)=-2.05						2		some est only p-value	1
242	E2011#762	NA	NA	NA	NA	NA	NA	0
	E2011#762	Chsq(2)=12.259					15	2	not APA compliant reporting
	E2011#762	t(14)=0.48						2	not APA compliant reporting
243	E2013#1234	NA	NA	NA	NA	NA	NA	0	tabular reporting + not APA compliant (without N/df with r reported) + t same true for tables
244	E2014#1874	F(4,123)=0.87	F	4	123	0.87	127	0
245	E2014#1874	Chsq(1)=5.32	chi	1	NA	5.32	NA	0
246	E2014#1874	Chsq(1)=0.36	chi	1	NA	0.36	NA	0
247	E2014#1874	Chsq(1)=4.09	chi	1	NA	4.09	NA	0
248	E2014#1874	Chsq(1)=0.60	chi	1	NA	0.6	NA	0
249	E2014#1874	Chsq(1)=10.54	chi	1	NA	10.54	NA	0
	E2014#1874	Chsq(1)=1						2	not APA compliant reporting, subskripts after Chi
	E2014#1874	Chsq(1)=10						2	not APA compliant reporting, subskripts after Chi
	E2014#1874	Chsq(1)=5.64						2	not APA compliant reporting, subskripts after Chi
	E2014#1874	Chsq(1)=3.03						2	not APA compliant reporting, subskripts after Chi
	E2014#1874	Chsq(1)=1.2						2	not APA compliant reporting, subskripts after Chi
	E2014#1874	Chsq(1)=0.75						2	not APA compliant reporting, subskripts after Chi
	E2014#1874	Chsq(1)=7.5						2	not APA compliant reporting, subskripts after Chi
	E2014#1874	Chsq(1)=1						2	not APA compliant reporting, subskripts after Chi
	E2014#1874	Chsq(1)=10.8						2	not APA compliant reporting, subskripts after Chi
	E2014#1874	Chsq(1)=0.0						2	not APA compliant reporting, subskripts after Chi
	E2014#1874	Chsq(1)=1.2						2	not APA compliant reporting, subskripts after Chi
	E2014#1874	Chsq(1)=9.19						2	not APA compliant reporting, subskripts after Chi
	E2014#1874	Chsq(1)=67.5						2	not APA compliant reporting, subskripts after Chi
	E2014#1874	Chsq(1)=4.69						2	not APA compliant reporting, subskripts after Chi
	E2014#1874	Chsq(1)=58.8						2	not APA compliant reporting, subskripts after Chi
	E2014#1874	Chsq(1)=1.69						2	not APA compliant reporting, subskripts after Chi
	E2014#1874	Chsq(1)=30.0						2	not APA compliant reporting, subskripts after Chi
	E2014#1874	Chsq(1)=3.0						2	not APA compliant reporting, subskripts after Chi
	E2014#1874	Chsq(1)=4.8						2	not APA compliant reporting, subskripts after Chi
	E2014#1874	Chsq(1)=9.19						2	not APA compliant reporting, subskripts after Chi
250	E2015#1308	F(1,82)=10.94	F	1	82	10.94	83	0	sample char in table, but w/o df
251	E2015#1308	F(1,82)=1.44	F	1	82	1.44	83	0
252	E2015#1308	F(1,82)=5.49	F	1	82	5.49	83	0
253	E2015#1308	F(1,82)=2.90	F	1	82	2.9	83	0
254	E2015#1308	F(1,82)=12.32	F	1	82	12.32	83	0
255	E2015#1308	F(1,82)=5.56	F	1	82	5.56	83	0
256	E2015#1308	F(1,82)=1.72	F	1	82	1.72	83	0
257	E2015#1308	F(1,82)=4.13	F	1	82	4.13	83	0
258	E2015#1308	F(1,82)=2.69	F	1	82	2.69	83	0
259	E2015#1813	F(2,90)=10.21	F	2	90	10.21	92	0
260	E2015#1813	F(1,45)=9.73	F	1	45	9.73	46	0
261	E2015#1813	F(1,64)=19.167	F	1	64	19167	65	0
262	E2015#1813	F(2,130)=1.34	F	2	130	1.34	132	0
263	E2015#1813	F(1,55)=6.88	F	1	55	6.88	56	0
264	E2015#1813	F(1,55)=11.99	F	1	55	11.99	56	0
265	E2015#1813	F(1,55)=6.25	F	1	55	6.25	56	0
266	E2015#1813	F(1,55)=13.21	F	1	55	13.21	56	0
267	E2015#1813	F(1,78)=64.16	F	1	78	64.16	79	0
268	E2015#1813	F(1,78)=11.87	F	1	78	11.87	79	0
269	E2015#1813	F(1,78)=4.41	F	1	78	4.41	79	0
270	E2015#1813	F(1,78)=3.10	F	1	78	3.1	79	0
271	E2015#1813	F(1,45)=17.02	F	1	45	17.02	46	0
272	E2015#1813	F(1,78)=1.63	F	1	78	1.63	79	0
273	E2015#1813	F(1,63)=235.47	F	1	63	235.47	64	0
274	E2015#1813	F(1,63)=4.24	F	1	63	4.24	64	0
275	E2015#1813	F(1,63)=2.71	F	1	63	2.71	64	0
276	E2015#1813	F(1,63)=1.41	F	1	63	1.41	64	0
277	E2015#1813	F(1,45)=2.32	F	1	45	2.32	46	0
278	E2015#1813	F(1,45)=24.73	F	1	45	24.73	46	0
279	E2015#1813	F(2,45)=1.32	F	2	45	1.32	47	0
280	E2015#1813	F(1,64)=1.97	F	1	64	1.97	65	0
281	E2015#1813	F(2,128)=6.76	F	2	128	6.76	130	0
282	E2015#1813	F(1,64)=9.58	F	1	64	9.58	65	0
283	E2015#1813	F(1,64)=7.33	F	1	64	7.33	65	0
284	E2015#1813	F(1,45)=5.14	F	1	45	5.14	46	0
285	E2015#1813	F(1,45)=23.04	F	1	45	23.04	46	0
286	E2015#1813	F(1,45)=25.33	F	1	45	25.33	46	0
287	E2015#1813	t(31)=2.25	t	31	NA	2.25	32	0
288	E2015#1813	t(79)=3.2	t	79	NA	3.2	80	0
289	E2015#1813	t(79)=.89	t	79	NA	0.89	80	0
290	E2015#1813	t(39)=2.82	t	39	NA	2.82	40	0
291	E2015#1813	t(39)=.47	t	39	NA	0.47	40	0
292	E2015#1813	t(39)=1.6	t	39	NA	1.6	40	0
293	E2015#1813	t(39)=.76	t	39	NA	0.76	40	0
294	E2015#1813	t(28)=4.13	t	28	NA	4.13	29	0
295	E2015#1813	t(35)=.27	t	35	NA	0.27	36	0
296	E2015#1813	t(28)=1.66	t	28	NA	1.66	29	0
297	E2015#1813	t(28)=.79	t	28	NA	0.79	29	0
298	E2015#1813	t(78)=16.10	t	78	NA	16.1	79	0
299	E2015#1813	t(78)=16.57	t	78	NA	16.57	79	0
300	E2015#1813	t(45)=5.13	t	45	NA	5.13	46	0
301	E2015#1813	t(45)=1.25	t	45	NA	1.25	46	0
302	E2015#1813	t(29)=.90	t	29	NA	0.9	30	0
303	E2015#1813	t(29)=4.44	t	29	NA	4.44	30	0
304	E2015#1813	t(29)=1.52	t	29	NA	1.52	30	0
305	E2015#1813	t(29)=2.45	t	29	NA	2.45	30	0
306	E2016#1740	F(1,58)=23.73	F	1	58	23.73	59	0
307	E2016#1740	F(1,87)=13.94	F	1	87	13.94	88	0
308	E2016#1740	Chsq(1)=0.87	chi	1	NA	0.87	NA	0
309	E2016#1740	t(76.8)=4.44	t	76.8	NA	4.44	77.8	0
310	E2016#1740	t(80.8)=3.27	t	80.8	NA	3.27	81.8	0
311	E2016#1740	t(67.7)=-2.20	t	67.7	NA	2.2	68.7	0
312	E2016#1740	t(82.5)=3.61	t	82.5	NA	3.61	83.5	0
313	E2016#1740	t(59.2)=5.04	t	59.2	NA	5.04	60.2	0
314	E2016#1740	t(61.7)=2.23	t	61.7	NA	2.23	62.7	0
315	E2016#1740	t(85.2)=-2.29	t	85.2	NA	2.29	86.2	0
316	E2016#1740	t(57.5)=2.38	t	57.5	NA	2.38	58.5	0
317	E2016#1740	t(63.2)=3.24	t	63.2	NA	3.24	64.2	0
318	E2016#1740	F(1,87)=5.87	F	1	87	5.87	88	0
319	E2016#1740	t(91)=0.97	t	91	NA	0.97	92	0
320	E2016#1740	t(103)=0.82	t	103	NA	0.82	104	0
321	E2016#1740	F(1,87)=16.68	F	1	87	16.68	88	0
322	E2016#1740	F(1,87)=2.76	F	1	87	2.76	88	0
323	E2016#1740	F(1,87)=4.46	F	1	87	4.46	88	0
324	E2016#1740	F(1,87)=6.03	F	1	87	6.03	88	0
325	E2016#1740	Chsq(1)=4.76	chi	1	NA	4.76	NA	0
326	E2016#1740	Chsq(1)=4.77	chi	1	NA	4.77	NA	0
327	E2016#1740	Chsq(1)=0.12	chi	1	NA	0.12	NA	0
328	E2017#783	F(1,29)=.073	F	1	29	0.073	30	0
329	E2017#783	F(1,30)=0.114	F	1	30	0.114	31	0
330	E2017#783	t(29)=.81	t	29	NA	0.81	30	0
331	E2017#783	t(31)=-.15	t	31	NA	0.15	32	0
332	E2017#783	t(30)=.720	t	30	NA	0.72	31	0
333	E2017#783	t(30)=1.35	t	30	NA	1.35	31	0
334	E2017#783	F(1,30)=0.000124	F	1	30	0.000124	31	0
335	E2017#783	F(1,22)=14.9	F	1	22	14.9	23	0
336	E2017#783	F(1,21)=0.109	F	1	21	0.109	22	0
337	E2017#783	t(31.4)=3.50	t	31.4	NA	3.5	32.4	0
338	E2017#783	t(21.3)=3.15	t	21.3	NA	3.15	22.3	0
339	E2017#783	t(26.0)=2.69	t	26	NA	2.69	27	0
340	E2017#783	t(38)=.488	t	38	NA	0.488	39	0
341	E2017#783	t(29)=3.00	t	29	NA	3	30	0
