# Supplementary material for: Are most published research findings false? Trends in statistical power, publication selection bias, and the false discovery rate in psychology (1975–2017)
Source: PLoS One. 2023 Oct 17;18(10):e0292717. doi: 10.1371/journal.pone.0292717 (PMC10581498; doi:10.1371/journal.pone.0292717)
Supplement: S1 Data — (ZIP) [file pone.0292717.s002.zip › script.R]

## Script name: script.R
##
## Purpose of script: analysis script for "Are most published research findings false? Trends in statistical power, publication selection bias, and the false discovery rate in psychology (1975-2017)"
##
## Author: Andreas Schneck
##
## Script UTF-8 encoded // in case of differing case numbers, the encoding is corrupt (esp. L129f.), please reopen with UTF-8 encoding
## Date Created: 2021-01-25
## Date last Revision: 2023-09-25
##
## Copyright (c) Andreas Schneck, 2023
## Email: andreas.schneck@lmu.de

gc()

#########################################################
#########################################################

# load/install packages needed
list.of.packages <- c("zcurve","sandwich", "rstudioapi","stargazer","data.table","ggplot2","tidyr","stringr","dplyr", "Rfast", "cowplot","reshape2","epiDisplay","vtable","gmodels","RColorBrewer","rootSolve")
new.packages <- list.of.packages[!(list.of.packages %in% installed.packages()[,"Package"])]
if(length(new.packages)) install.packages(new.packages)

lapply(list.of.packages, library, character.only = TRUE)

# 3 decimal places for export
options(digits=3)
set.seed(0815)

# Set working directory
load_path = rstudioapi::getActiveDocumentContext()$path
Encoding(load_path) = "UTF-8"
setwd(dirname(load_path))

# Create/ set path for output
dir.create("out") #generate folder out if not present
out_path = paste(dirname(load_path),"/out", sep="")

# load functions from functions.R
source("functions.R")
#########################################################
#########################################################
setwd(out_path)

#########################################################
#########################################################
# Load APA dataset
setwd(dirname(load_path)) #use load directory
load("data.Rda")
setwd(out_path) #out load directory

# nr. of articles from 1975-2017 (same as en excl, built lateron)
nrow(ds[ds$pyear>1974,])

# extract all collumns that carry test-value information 
nam = str_extract(names(ds),"tv_[0-9]+")
nam = match(nam,names(ds))
nam = nam[!is.na(nam)]


#########################################################
#########################################################
# Data preparations
#########################################################
#########################################################
# Reshape to long (test-value level)
ds.long = ds %>% gather(time, tv, all_of(nam))

# Erase study dataset 
ds =NULL

# Rename est_id variable to numbers only
ds.long$time = str_extract(ds.long$time,"[0-9]+")

# Prepare test values for export
ds.long$tv = gsub("z", "z()", ds.long$tv)
ds.long$tv_save = ds.long$tv

#Correct for errors (either by authors or in case of pdf of OCR precedure)
ds.long$tv =  ds.long$tv_save
ds.long$tv = gsub(";", ",", ds.long$tv)
ds.long$tv = gsub(",,", ",", ds.long$tv)
ds.long$tv = gsub("==", "=", ds.long$tv)
ds.long$tv = gsub("\\(\\(", "\\(", ds.long$tv)
ds.long$tv = gsub("))", ")", ds.long$tv)
ds.long$tv = gsub("\U000C", "", ds.long$tv) #page break
ds.long$tv = gsub("\U2013", "-", ds.long$tv) #en dash to 'normal' hyphen

#Extract patterns by regular expressions
ds.long$tv_new = str_extract(ds.long$tv,"F\\(\\d+\\.?\\d*,\\d+\\.?\\d*\\)=\\d*\\.?\\d*")
ds.long$tv_new[is.na(ds.long$tv_new)] =str_extract(ds.long$tv[is.na(ds.long$tv_new)],"t\\(\\d+\\.?\\d*\\)=\\+?-?\\d*\\.?\\d*")
ds.long$tv_new[is.na(ds.long$tv_new)] =str_extract(ds.long$tv[is.na(ds.long$tv_new)],"r\\(\\d+\\.?\\d*\\)=\\+?-?\\d*\\.?\\d*")
ds.long$tv_new[is.na(ds.long$tv_new)] =str_extract(ds.long$tv[is.na(ds.long$tv_new)],"z\\(\\)=\\+?-?\\d*.?\\d*") 
ds.long$tv_new[is.na(ds.long$tv_new)] =str_extract(ds.long$tv[is.na(ds.long$tv_new)],"Chsq\\(\\d+\\.?\\d*\\)=\\d*\\.?\\d*")  
ds.long$tv_new[is.na(ds.long$tv_new)] =str_extract(ds.long$tv[is.na(ds.long$tv_new)],"Chsq\\(\\d+\\.?\\d*,N?n?=?\\d{1,3}(,\\d{3})+(?![0-9,])\\)=\\d*\\.?\\d*")  
ds.long$tv_new[is.na(ds.long$tv_new)] =str_extract(ds.long$tv[is.na(ds.long$tv_new)],"Chsq\\(\\d+\\.?\\d*,N?n?=?\\d*\\)=\\d*\\.?\\d*")  

#Allow for character missrecognisions
ds.long$tv_new[is.na(ds.long$tv_new)] =gsub("t","F",str_extract(ds.long$tv[is.na(ds.long$tv_new)],"t\\(\\d+,\\d+\\)=\\d*\\.?\\d*"))

#Nr of ineligible test-values (checked)
check = as.data.frame((ds.long[!is.na(ds.long$tv) & is.na(ds.long$tv_new),]))
nrow(check)

#Use eligible testvalues
ds.long$tv = ds.long$tv_new

# Separate variables (tv, dfs, ...) according to the APA guideline
ds.long = separate(ds.long, tv, into = c("rest", "val"), sep = "\\)=")
ds.long = separate(ds.long, rest, into = c("t", "rest"), sep = "\\(", fill="right")
# Replace "N=" by empty string
ds.long$rest = gsub("N=", "", ds.long$rest)
ds.long$rest = gsub("n=", "", ds.long$rest)
ds.long$rest = gsub("N", "", ds.long$rest)
ds.long$rest = gsub("n", "", ds.long$rest)

ds.long$rest = sub(",", "&", ds.long$rest)   
ds.long$rest = gsub(",", "", ds.long$rest)   
ds.long$rest = sub("&", ",", ds.long$rest)  

# Separate first and second df by ,
ds.long = separate(ds.long, rest, into = c("df1", "df2"), sep = "\\,", fill="right")

# Remove casenumber indicator (N=) for second df
ds.long$t = gsub("Chsq", "chi", ds.long$t)

# Extract (numeric) test value allowing for decimal and removing negative sign
ds.long$val[ds.long$val=="."]=NA
ds.long$val = ifelse(substr(ds.long$val, 1, 1) == ".", sub(".", "0.", ds.long$val), ds.long$val) #add leading zero for values starting with "."
ds.long$val = ifelse(substr(ds.long$val, 1, 2) == "-.", sub("-.", "0.", ds.long$val), ds.long$val) #add leading zero for values starting with "."

# Numeric dfs
ds.long$df1=as.numeric(ds.long$df1)
ds.long$df2 = as.numeric(ds.long$df2)

# Numeric testvalues
ds.long$val = gsub("-", "", ds.long$val)
ds.long$val = gsub("+", "", ds.long$val)
ds.long$val = abs(as.numeric(ds.long$val))

# test statistic as factor variable
ds.long$t = as.factor(ds.long$t)

# impute small testvalues for val==0, smaller > 0.01 (otherwise not computable)
ds.long$val[ds.long$val==0 & !is.na(ds.long$val)] = runif(n=length(ds.long$val[ds.long$val==0 & !is.na(ds.long$val)]), min = 0.000000000001, max = 0.0049)

# Compute p-values from test-values
ds.long$p=NA
ds.long$val = abs(ds.long$val) #compute absolute testvalue
# F (one-sided)
ds.long$p[ds.long$t=="F" & !is.na(ds.long$t)]= pf(ds.long$val, ds.long$df1, ds.long$df2,lower.tail = FALSE)[ds.long$t=="F" & !is.na(ds.long$t)]
# t (two-sided)
ds.long$p[ds.long$t=="t" & !is.na(ds.long$t)]=pt(abs(ds.long$val), ds.long$df1,lower.tail = FALSE)[ds.long$t=="t" & !is.na(ds.long$t)]*2
# Chi (one-sided)
ds.long$p[ds.long$t=="chi" & !is.na(ds.long$t)]=pchisq(ds.long$val, ds.long$df1,lower.tail = FALSE)[ds.long$t=="chi" & !is.na(ds.long$t)]
# r (two-sided)
ds.long$p[ds.long$t=="r" & !is.na(ds.long$t)]=((pt(abs((ds.long$val/((1-ds.long$val^2)/(ds.long$df1))^0.5)), ds.long$df1,lower.tail = FALSE)))[ds.long$t=="r" & !is.na(ds.long$t)]*2
# z (two-sided)
ds.long$p[ds.long$t=="z" & !is.na(ds.long$t)]=pnorm(abs(ds.long$val),lower.tail = FALSE)[ds.long$t=="z" & !is.na(ds.long$t)]*2

#impute smallest possible p-value
ds.long$p[ds.long$p==0] = 1e-323
#impute largest possible p-value
ds.long$p[ds.long$p==1] = 1-1e-15

# Compute z-value (two-sided)
ds.long$z = qnorm(ds.long$p/2, lower.tail=FALSE)

# Delete empty rows except first row
ds.long = ds.long[!is.na(ds.long$z) | ds.long$time=="0",]

# Compute Cohens d (Effect size)
ds.long$d = NA
ds.long$d[ds.long$t=="r" & !is.na(ds.long$t)] = (2*ds.long$val/(1-ds.long$val^2)^0.5)[ds.long$t=="r" & !is.na(ds.long$t)]
ds.long$d[ds.long$t=="t" & !is.na(ds.long$t)] = (2*ds.long$val/(ds.long$df1)^0.5)[ds.long$t=="t" & !is.na(ds.long$t)]
ds.long$d[ds.long$t=="F" & !is.na(ds.long$t)] = (2*(ds.long$val*ds.long$df1/ds.long$df2)^0.5)[ds.long$t=="F" & !is.na(ds.long$t)]
ds.long$d[ds.long$t=="chi" & !is.na(ds.long$df1)  & ds.long$df1==1 & !is.na(ds.long$t) & !is.na(ds.long$df2)] = (2*(ds.long$val/ds.long$df2)^0.5/(1-(ds.long$val/ds.long$df2))^0.5)[ds.long$t=="chi"  & !is.na(ds.long$t) & !is.na(ds.long$df1) & ds.long$df1==1  & !is.na(ds.long$df2)]
ds.long$d[ds.long$t=="chi" & !is.na(ds.long$df1)  & ds.long$df1>1 & !is.na(ds.long$t) & !is.na(ds.long$df2)] = (2*(ds.long$val/(ds.long$df2-ds.long$val))^0.5/(1-(ds.long$val/ds.long$df2))^0.5)[ds.long$t=="chi"  & !is.na(ds.long$t) & !is.na(ds.long$df1) & ds.long$df1>1  & !is.na(ds.long$df2)]

# Compute Nr. of obs (N)
ds.long$N[ds.long$t=="t" & !is.na(ds.long$t)] = (ds.long$df1 + 1)[ds.long$t=="t" & !is.na(ds.long$t)]
ds.long$groups[ds.long$t=="t" & !is.na(ds.long$t)] = 2
ds.long$N[ds.long$t=="r" & !is.na(ds.long$t)] = (ds.long$df1 + 1)[ds.long$t=="r" & !is.na(ds.long$t)]
ds.long$groups[ds.long$t=="t" & !is.na(ds.long$t)] = 2
ds.long$N[ds.long$t=="F" & !is.na(ds.long$t)] = (ds.long$df1 + ds.long$df2)[ds.long$t=="F" & !is.na(ds.long$t)]

# Nr of comparison-groups (F)
ds.long$groups[ds.long$t=="F" & !is.na(ds.long$t)] = (ds.long$df1+1)[ds.long$t=="F" & !is.na(ds.long$t)]
#Casenumber for Chi2
ds.long$N[ds.long$t=="chi"  & !is.na(ds.long$t) & !is.na(ds.long$df2)] = ds.long$df2[ds.long$t=="chi"  & !is.na(ds.long$t) & !is.na(ds.long$df2)]


# Impute largest possible d for infinite values
##ds.long$d[is.infinite(ds.long$d)]=1e308

# Calculate standard error of d (effect size) using z
##ds.long$d_se = NA
ds.long$d_se[ds.long$t=="t" & !is.na(ds.long$N)] = 1/ds.long$N[ds.long$t=="t" & !is.na(ds.long$N)]^0.5
ds.long$d_se[ds.long$t=="chi" & ds.long$df1==1 & !is.na(ds.long$N)] = 2/ds.long$N[ds.long$t=="chi" & ds.long$df1==1 & !is.na(ds.long$N)]^0.5
ds.long$d_se[ds.long$t=="r" & !is.na(ds.long$N)] = 2/ds.long$N[ds.long$t=="r" & !is.na(ds.long$N)]^0.5
ds.long$d_se[ds.long$t=="F" & ds.long$df1==1 & !is.na(ds.long$N)] = 2/ds.long$N[ds.long$t=="F" & ds.long$df1==1 & !is.na(ds.long$N)]^0.5

##################################
# Plausichecks of data
##################################
# Captured values cp. to Hartgerink 2016
c_coef = table(!is.na(ds.long$z[ds.long$pyear>=1985 & ds.long$pyear<=2016]))[2]
c_art = length(unique(ds.long$id_art[!is.na(ds.long$z) & ds.long$pyear>=1985 & ds.long$pyear<=2016]))
c_coef
c_art

# Nr. of testvalues/ articles by Hartgerink 2016
h_coef = 522367
h_art = 36662

# Mean p-value in same sample than Hartgerink 2016
pv_statcheck = summary(ds.long$p[!is.na(ds.long$z) & ds.long$pyear>=1985 & ds.long$pyear<=2016])

# guideline-check 1974 to 1975
# 1974 (pre guideline)
all_art74 = length(unique(ds.long$id_art[ds.long$pyear==1974])) #Total nr. of articles
all_vart74 = length(unique(ds.long$id_art[!is.na(ds.long$d) & ds.long$pyear==1974])) #Only articles with at least one test value in sample
cov74 = all_vart74/all_art74
cov74 #share of article complying to the APA guideline 1974

# 1975 (post guideline)
all_art75 = length(unique(ds.long$id_art[ds.long$pyear==1975]))
all_vart75 = length(unique(ds.long$id_art[!is.na(ds.long$d) & ds.long$pyear==1975]))
cov75 = all_vart75/all_art75
cov75 # share of article complying to the APA guideline 1975

# Restrict sample only on articles from 1975+
ds.long = ds.long[ds.long$pyear>1974,]


##################################
# Descriptive statistics
##################################
# Exclusion report
# Nr of exported values
est = nrow(ds.long[!is.na(ds.long$tv_save),])
# Articles
art = length(unique(ds.long$id_art))
excl = c(est,NA,art,1)

ds.long = ds.long[!is.na(ds.long$tv_save),]

# Nr of correctly reported test values (valid p-value)
est = length(ds.long$id_art[!is.na(ds.long$p)])
# Nr of articles reporting test values
art = length(unique(ds.long$id_art[!is.na(ds.long$p)]))
excl = rbind(excl,c(est,100,art,(est/excl[1])*100))
# restrict on valid p-values
ds.long = ds.long[!is.na(ds.long$p),]

# Nr of reported test values & computable effect sizes
ds.long$d[ds.long$N<2] = NA
est = length(ds.long$id_art[!is.na(ds.long$d_se)])

# Nr of articles reporting test values computable effect sizes
art = length(unique(ds.long$id_art[!is.na(ds.long$d_se)]))
excl = data.frame(rbind(excl,c(est,(est/excl[1,1])*100,art,(art/excl[1,3])*100)))

ds.temp = ds.long[is.na(ds.long$d_se),]

# Reasons for dropout
ds.temp$out = NA
ds.temp$out[ds.temp$t=="z"] = "z-value"
ds.temp$out[ds.temp$df1!=1 & ds.temp$t=="chi"] = "Chi2 with df != 1"
ds.temp$out[ds.temp$df1!=1 & ds.temp$t=="F"] = "F with df1 != 1"
ds.temp$out[(is.na(ds.temp$df2 & ds.temp$t =="chi"))] = "invalid chi2"
ds.temp$out[ds.temp$df2<ds.temp$val & ds.temp$t=="chi"] = "invalid chi2"
ds.temp$out[ds.temp$N<2] = "N<2 - implausible"

ds.temp$out = as.factor(ds.temp$out)

ds.long = ds.long[!is.na(ds.long$z) & !is.na(ds.long$d_se),]

# Share of pdf documents
pdf_share = table(ds.long$format[!duplicated(ds.long$id_art)])
pdf_share = pdf_share[2]/(pdf_share[1]+pdf_share[2])

# Create fix coef id
ds.long = ds.long %>% group_by(id_art) %>% mutate(id_within = row_number(id_art)) %>% mutate(N_within = n())
ds.long$fix_c_ID = paste(ds.long$id_art, ds.long$id_within, sep="_")

# Code relevant variables
ds.long = todi(ds.long) #function todi inf functions.R

# Save raw dataset
ds.long_save = ds.long

# last data preperations
#########################################################

# gen within ID
ds.long = ds.long %>% group_by(id_art) %>% mutate(id_within = row_number(id_art)) %>% mutate(N_within = n())

# delete unneccessary variables
ds.long$ttemp=NULL
ds.long$tv=NULL

#########################################################
# Compute subdiscipline specific mean effect
# Split of topic identifiers (PIC)
ds.long$PIC = gsub('(?<=\\d)[)]', ')$', ds.long$PIC, perl=TRUE) #Seperate PICs by $
ds.long$PICnr = str_count(ds.long$PIC, "[$]+") #count $, either 1 or two PICs per article

ds.long$PIC = str_sub(ds.long$PIC, 1, -2)
names = paste("PIC_", as.character(1:max(ds.long$PICnr)),sep="") #create namespace for seperate PIC variables (PIC_1, PIC_2)
ds.long = ds.long %>% separate(PIC, into = names, sep = "[$]", fill="right") #create seperate PIC variables

# compute coefficient ID
ds.long$c_ID = paste(ds.long$id_art, ds.long$id_within, sep="_") #ID from both article ID and within ID of testvalues in article

##################################
# Definition of data-preparation programm
##################################
# function to create subfield specific mean effects for power & fdr 
dataclean = function(efs) {

  # Compute statistical power based on effect thresholds (Cohen 1992: 157)
  if (efs == "d") {
    ds.long$p_m2 = pnorm((qnorm(0.975)-0.2/ds.long$d_se),lower.tail = FALSE) +  pnorm((qnorm(0.025)-0.2/ds.long$d_se),lower.tail = TRUE)
    ds.long$p_m5 = pnorm((qnorm(0.975)-0.5/ds.long$d_se),lower.tail = FALSE) +  pnorm((qnorm(0.025)-0.5/ds.long$d_se),lower.tail = TRUE)
    ds.long$p_m8 = pnorm((qnorm(0.975)-0.8/ds.long$d_se),lower.tail = FALSE) +  pnorm((qnorm(0.025)-0.8/ds.long$d_se),lower.tail = TRUE)
  }
  
  if (efs == "r") {
    ds.long$p_m2 = pnorm((qnorm(0.975)-(0.5*log((1+0.1)/(1-0.1)))/ds.long$d_se),lower.tail = FALSE) +  pnorm((qnorm(0.025)-0.1/ds.long$d_se),lower.tail = TRUE)
    ds.long$p_m5 = pnorm((qnorm(0.975)-(0.5*log((1+0.3)/(1-0.3)))/ds.long$d_se),lower.tail = FALSE) +  pnorm((qnorm(0.025)-0.3/ds.long$d_se),lower.tail = TRUE)
    ds.long$p_m8 = pnorm((qnorm(0.975)-(0.5*log((1+0.5)/(1-0.5)))/ds.long$d_se),lower.tail = FALSE) +  pnorm((qnorm(0.025)-0.5/ds.long$d_se),lower.tail = TRUE)
  }
  
  # Descriptive results power
  meassures = (colnames(ds.long)[grepl("p_m",colnames(ds.long))])
  summary(ds.long[meassures])
  # correllation of power meassures
  cor(ds.long[meassures], use="complete.obs")
  
   # Relevant meassures for presentation (reduced very similar to full r > 0.95)
  meassures = c("p_m2", "p_m5", "p_m8")
  
  # Delete to save memory
  w = NULL
  m = NULL
  N = NULL
  
  # Only keep nonmissing observations for all power meassures
  for (v in meassures) {
    ds.long = (ds.long[!is.na(ds.long[v]),])
  }
  
  # Recompute ids
  ds.long = ds.long %>% group_by(id_art) %>% mutate(id_within = row_number(id_art)) %>% mutate(N_within = n())
  #########################################################
  # Power estimates computable
  # Nr of testvalues
  excl = excl[1:3,]
  rownames(excl) = c("All exported", "p-value comp.", "power computable")
  colnames(excl) = c("Est. nr", "Est. surv.", "Art. nr", "Art. surv.")
  
  #########################################################
  # Robustness: valid exports per year & format
  # Included share of estimates per year
  c_in = data.frame(ds.long$fix_c_ID) #store coeficient ids in end sample
  c_in$valid = 1 #flag 1 = valid/included
  colnames(c_in)=c("fix_c_ID","valid")
  
  c_all = ds.long_save[c("fix_c_ID", "pyear_d", "format")] #use all imported estimates
  c_all = left_join(c_all,c_in,by="fix_c_ID") #merge estimates in end sample
  c_all$valid[is.na(c_all$valid)]=0 #flag 0 not valid/included if not flag 1
  
  ex_tvs = lm(data=c_all, valid ~ pyear_d + format) #differences in inclusion probability by publication year - estimate level
  
  # Included share of articles per year
  c_in = data.frame(unique(ds.long$id_art)) #store article ids in end sample
  c_in$valid = 1 #flag 1 = valid/included
  colnames(c_in)=c("id_art","valid")
  
  c_all = ds.long_save[c("id_art", "pyear_d", "pyear", "format")] #use all imported articles
  c_all = unique(c_all) #use only one article id (unique id)
  c_all = left_join(c_all,c_in,by="id_art") #merge articles in end sample
  c_all$valid[is.na(c_all$valid)]=0 #flag 0 not valid/included if not flag 1
  
  ex_art = lm(data=c_all, valid ~ pyear + format) #differences in inclusion probability by publication year - article level
  
  #########################################################
  #########################################################
  # Create analysis datasets - Compute relevant variables
  # Caliper tests for 5,10 & 1%
  ds.long = caliper(ds.long,5,0.05) #5%
  ds.long = caliper(ds.long,5,0.10) #10%
  ds.long = caliper(ds.long,5,0.01) #1%
  
  # Calculate statistically significant results at 5%-level
  ds.long$sig[ds.long$p<0.05] = 1 #stat. sig.
  ds.long$sig[ds.long$p>=0.05] = 0 #not stat. sig.
  
  # Year bias dataset
  # Average proportion caliper-flags (ct5 5% sig. level) by year per publication year storing the number of estimates (N) as well as studies (K)
  pb_p5 = ds.long[!is.na(ds.long$ct_5_5),] %>%
    group_by(pyear) %>%
    dplyr::summarize(
      ct5 = mean(ct_5_5, na.rm=TRUE), N5 = n(), K5 = n_distinct(id_art))
  
  # ct10 10% sig. level - by year
  pb_p10 = ds.long[!is.na(ds.long$ct_5_10),] %>%
    group_by(pyear) %>%
    dplyr::summarize(
      ct10 = mean(ct_5_10, na.rm=TRUE), N10 = n(), K10 = n_distinct(id_art))
  
  # ct1 1% sig. level - by year
  pb_p1 = ds.long[!is.na(ds.long$ct_5_1),] %>%
    group_by(pyear) %>%
    dplyr::summarize(
      ct1 = mean(ct_5_1, na.rm=TRUE), N1 = n(), K1 = n_distinct(id_art))
  
  # Create joint bias dataset
  pb_p = left_join(pb_p5,pb_p10,by="pyear")
  pb_p = left_join(pb_p,pb_p1,by="pyear")
  
  
  #########################################################
  # Power dataset
  # Calculate statistical power by publication year
  pb_pow = ds.long %>%
    group_by(pyear) %>%
    dplyr::summarize( 
      p_m2 = mean(p_m2, na.rm=TRUE),p_m5 = mean(p_m5, na.rm=TRUE),p_m8 = mean(p_m8, na.rm=TRUE),pN = n(), pK = n_distinct(id_art),
      sig = mean(sig, na.rm=TRUE))
  
 
  # Create joint power-bias dataset - by year
  pb_p =left_join(pb_p,pb_pow,by="pyear")
  pb_p=data.frame(pb_p)
  
  # Generate discipline specific power/bias dataset
  # Extract first two digits PIC codes 
  ds.long$spic_1 = as.numeric(str_extract(ds.long$PIC_1,"[0-9][0-9]")) #first PIC
  ds.long$spic_2 = as.numeric(str_extract(ds.long$PIC_2,"[0-9][0-9]")) #second PIC
  
  # For graphs - Reduce PIC Codes to first digit identifiers + recoding
  # First PIC
  ds.long$disc1 = NA
  ds.long$disc1[ds.long$spic_1 %in% c(29,30)] = 1 #Social Psychology
  ds.long$disc1[ds.long$spic_1 %in% c(32,33)] = 2 #Clinical Psychology
  ds.long$disc1[ds.long$spic_1 %in% 25] = 3 #Cognitive Psychology
  ds.long$disc1[ds.long$spic_1 %in% c(23,24)] = 4 #Experimental Psychology
  ds.long$disc1[ds.long$spic_1 %in% 28] = 5 #Developmental Psychology
  ds.long$disc1[ds.long$spic_1 %in% c(21,22,26,27,31,34,35,36,37,38,39,40,41,42)] = 6 #Rest
  
  # Second PIC
  ds.long$disc2 = NA
  ds.long$disc2[ds.long$spic_2 %in% c(29,30)] = 1 #Social Psychology
  ds.long$disc2[ds.long$spic_2 %in% c(32,33)] = 2 #Clinical Psychology
  ds.long$disc2[ds.long$spic_2 %in% 25] = 3 #Cognitive Psychology
  ds.long$disc2[ds.long$spic_2 %in% c(23,24)] = 4 #Experimental Psychology
  ds.long$disc2[ds.long$spic_2 %in% 28] = 5 #Developmental Psychology
  ds.long$disc2[ds.long$spic_2 %in% c(21,22,26,27,31,34,35,36,37,38,39,40,41,42)] = 6 #Rest
  
  # Generate nr. of assigned PIC areas
  ds.long$discw = 1
  ds.long$discw[!is.na(ds.long$spic_2)]=2
  
  # Delete temporary variables
  ds.long$spic_1 = NULL
  ds.long$spic_2 = NULL
  
  # Generate long dataset, one line per dicipline & estimate
  ds.long.dis = ds.long %>% gather(disN, disc, disc1:disc2, na.rm=TRUE)
  ds.long.dis$disN=NULL
  
  # Label disciplines (for details see above)
  ds.long.dis$disc = as.factor(ds.long.dis$disc)
  levels(ds.long.dis$disc) = c( "social","clinical","cognitive","experimental","developmental","other")
  
  # Power dataset - by discipline & year
  pb_pow_d = ds.long.dis %>%
    group_by(pyear,disc) %>%
    dplyr::summarize( 
      p_m2 = mean(p_m2, na.rm=TRUE),p_m5 = mean(p_m5, na.rm=TRUE),p_m8 = mean(p_m8, na.rm=TRUE),pN = n(), pK = n_distinct(id_art), sig = mean(sig, na.rm=TRUE))
  
  # ct5 5% sig. level - by discipline & year
  pb_p5_d = ds.long.dis[!is.na(ds.long.dis$ct_5_5),] %>%
    group_by(pyear,disc) %>%
    dplyr::summarize(
      ct5 = mean(ct_5_5, na.rm=TRUE), N5 = n(), K5 = n_distinct(id_art))
  
  # ct10 10% sig. level - by discipline & year
  pb_p10_d = ds.long.dis[!is.na(ds.long.dis$ct_5_10),] %>%
    group_by(pyear,disc) %>%
    dplyr::summarize(
      ct10 = mean(ct_5_10, na.rm=TRUE), N10 = n(), K10 = n_distinct(id_art))
  
  # Create joint power-bias dataset - by discipline & year
  pb_p_d = left_join(pb_p5_d,pb_p10_d,by=c("pyear","disc"))
  pb_p_d =left_join(pb_p_d,pb_pow_d,by=c("pyear","disc"))
  
  #########################################################
  #########################################################
  # Functions for the calculation of false positive rate (FPR), stat. power & False Discovery Rate (FDR)
  # False discovery rate (not inflated)
  pb_p$ct5[pb_p$K5<20] = NA
  pb_p$ct10[pb_p$K10<20] = NA
  pb_p$ct1[pb_p$K1<20] = NA
  pb_p$ct5[pb_p$N5<20] = NA
  pb_p$ct10[pb_p$N10<20] = NA
  pb_p$ct1[pb_p$N1<20] = NA
  
  #########################################################
  # Calculate meassured publication bias/ p-hacking -by year

  # Function for coding estimate to missing if K<5 
  pw= function(data,i){
    data[[i]][data$pK<5]=NA
    return(data)
  }
  
  # Apply function hybrid power estimate, adequate power, significance and effect size d
  for (i in c("p_m2","p_m5","p_m8")) {
    pb_p=pw(pb_p,i)
    pb_p_d=pw(pb_p_d,i)
  }

  pb_p_d$ct5[pb_p_d$K5<20] = NA
  pb_p_d$ct10[pb_p_d$K10<20] = NA
  pb_p_d$ct5[pb_p_d$N5<20] = NA
  pb_p_d$ct10[pb_p_d$N10<20] = NA

  # Calculate FDR for specific truth prevalence levels
  m_calc = function(data, clist) {
    for (prevalence in c(0.1,0.2,0.5)) {
      for (power in c("p_m5")){
        
        pr = prevalence*10
        print(pr)
        i=paste("fdr_p",pr,sep="")
        data[[i]]=(0.05*(1-prevalence))/(prevalence*data[[power]]+((1-prevalence)*0.05))
      
        for (caliper in clist) {
          c = caliper *100
          
          print(c)
           #publication bias
          pb=paste("bias_c",c,"_pb",sep="")
          data[[pb]] = 2-1/data[[paste("ct",c,sep="")]]
          
          tp_pb = prevalence*data[[power]]
          fp_pb = (1-prevalence)*0.05
          fn_pb = prevalence*(1-data[[power]])*(1-data[[pb]])
          tn_pb = (1-prevalence)*(1-0.05)*(1-data[[pb]])
          
          #inflated power pb
          i_p_pb=paste("inf_pow_pb_c",c,"_p",pr,"_pb",sep="")
          data[[i_p_pb]] = tp_pb/(tp_pb+tn_pb)
         
          #inflated FPR pb
          i_pb=paste("inf_fp_c",c,"_p",pr,"_pb",sep="")
          data[[i_pb]]=fp_pb/(fp_pb+tn_pb)
          
          fdr=paste("fdr","_p",pr,sep="")
          data[[fdr]]= fp_pb/(tp_pb+fp_pb)
          
          #p-hacking
          ph=paste("bias_c",c,"_p",pr,"_ph",sep="")
          print(data[[paste("ct",c,sep="")]])
          
          print(data[[power]])
          data[[ph]] = mapply(oc2phr,theta=prevalence, power=data[[power]], oc=data[[paste("ct",c,sep="")]], caliper=caliper, alpha = 0.05)
          
          tp_ph = prevalence*(data[[power]]+(1-data[[power]])*data[[ph]])
          fp_ph = (1-prevalence)*(0.05+(1-0.05)*data[[ph]])
          fn_ph = prevalence*(1-data[[power]])*(1-data[[ph]])
          tn_ph = (1-prevalence)*(1-0.05)*(1-data[[ph]])
          
          #inflated power ph
          i_p_ph=paste("inf_pow_pb_c",c,"_p",pr,"_ph",sep="")
          data[[i_p_ph]] = tp_ph/(tp_ph+fn_ph)
          
          #inflated FPR ph
          i_ph=paste("inf_fp_c",c,"_p",pr,"_ph",sep="")
          data[[i_ph]]=fp_ph/(fp_pb+tn_ph)
          
          i_fdr=paste("inf_fdr_c",c,"_p",pr,sep="")
          data[[i_fdr]]= fp_ph/(tp_ph+fp_ph)
        }
      }
      }
    return(data)
  }
  
  pb_p = m_calc(pb_p, clist=c(0.01,0.05,0.1))
  pb_p_d = m_calc(pb_p_d, clist=c(0.05,0.1))

  pb_p$p_m =NULL
  pb_p_d$p_m =NULL
  
  bias5 = mean(ds.long$ct_5_5, na.rm=TRUE)/0.5-1 #prevalence estimate 5% CT
  bias10 = mean(ds.long$ct_5_10, na.rm=TRUE)/0.5-1 #prevalence estimate 10% CT
  bias1 = mean(ds.long$ct_5_1, na.rm=TRUE)/0.5-1 #prevalence estimate 1% CT
  
  overall = data.frame("ct1"= mean(ds.long$ct_5_1, na.rm=TRUE))
  overall$ct5 = mean(ds.long$ct_5_5, na.rm=TRUE)
  overall$ct10 = mean(ds.long$ct_5_10, na.rm=TRUE)
  
  overall$p_m5 = mean(ds.long$ct_5_10, na.rm=TRUE)

  overall = m_calc(overall, clist=c(0.01,0.05,0.1))
  
  overall$sig = mean(ds.long$sig, na.rm=TRUE)
  overall$p_m2 = mean(ds.long$p_m2, na.rm=TRUE)
  overall$p_m5 = mean(ds.long$p_m5, na.rm=TRUE)
  overall$p_m8 = mean(ds.long$p_m8, na.rm=TRUE)
  
  return(list(pb_p,pb_p_d,overall,ds.long, c_all,excl))
}

#Code different test statistics for robustness analyses
ds.long$tnew = as.character(ds.long$t)
ds.long$tnew[ds.long$t == "chi" & ds.long$df1 == 1] = paste(ds.long$tnew[ds.long$t == "chi" & ds.long$df1 == 1],"1",sep="")
ds.long$tnew[ds.long$t == "F" & ds.long$df1 == 1] = paste(ds.long$tnew[ds.long$t == "F" & ds.long$df1 == 1],"1",sep="")
table(ds.long$tnew)

# Calculate se for Pearson & biserial correlation
ds.long$rz_se = (1/(ds.long$N-3))^0.5

#Save dataset
ds.long.save = ds.long


##################################
# Application of data-preparation program on (sub)samples
##################################

#Calculate power, etc. for full sample
res_all =dataclean(efs="d")

#Samples: all test values 
ds.long = ds.long.save

#Samples: articles with only 5 estimate (Nk <= 5)
ds.long = ds.long.save[ds.long.save$N_within<=5,]
res5 = dataclean(efs="d")

#Samples: all test values 
ds.long = ds.long.save


#All
robust = res_all[[3]]
robust$type = "All"
robust$K = length(unique(res_all[[4]]$id_art))
robust$N = nrow(res_all[[4]])

#Only articles with up to 5 estimates reported
robust_temp = res5[[3]]
robust_temp$type = "Nwithin<5"
robust_temp$K = length(unique(res5[[4]]$id_art))
robust_temp$N = nrow(res5[[4]])
robust = rbind(robust,robust_temp)

#rz
ds.long = ds.long.save
ds.long$d = ds.long$rz
ds.long$d_se = ds.long$rz_se
ds.long$w = 1/ds.long$d_se^2

res_temp = dataclean(efs="r")
robust_temp = res_temp[[3]]

robust_temp$type = "rz"
robust_temp$K = length(unique(res_temp[[4]]$id_art))
robust_temp$N = nrow(res_temp[[4]])
robust = rbind(robust,robust_temp)

#diff effect sizes
#pdf only
ds.long = ds.long.save[ds.long.save$format=="pdf",]
res_temp = dataclean(efs="d")
robust_temp = res_temp[[3]]
robust_temp$type = "pdf"
robust_temp$K = length(unique(res_temp[[4]]$id_art))
robust_temp$N = nrow(res_temp[[4]])
robust = rbind(robust,robust_temp)

#html only
ds.long = ds.long.save[ds.long.save$format=="html",]
res_temp = dataclean(efs="d")
robust_temp = res_temp[[3]]
robust_temp$type = "html"
robust_temp$K = length(unique(res_temp[[4]]$id_art))
robust_temp$N = nrow(res_temp[[4]])
robust = rbind(robust,robust_temp)

#chi2 only df = 1
ds.long = ds.long.save[ds.long.save$tnew=="chi1",]
res_temp = dataclean(efs="d")
robust_temp = res_temp[[3]]
robust_temp$type = "chi1"
robust_temp$K = length(unique(res_temp[[4]]$id_art))
robust_temp$N = nrow(res_temp[[4]])
robust = rbind(robust,robust_temp)

#F only df = 1
ds.long = ds.long.save[ds.long.save$tnew=="F1",]
res_temp = dataclean(efs="d")
robust_temp = res_temp[[3]]
robust_temp$type = "F1"
robust_temp$K = length(unique(res_temp[[4]]$id_art))
robust_temp$N = nrow(res_temp[[4]])
robust = rbind(robust,robust_temp)

#r
ds.long = ds.long.save[ds.long.save$tnew=="r",]
res_temp = dataclean(efs="d")
robust_temp = res_temp[[3]]
robust_temp$type = "r"
robust_temp$K = length(unique(res_temp[[4]]$id_art))
robust_temp$N = nrow(res_temp[[4]])
robust = rbind(robust,robust_temp)

#t
ds.long = ds.long.save[ds.long.save$tnew=="t",]
res_temp = dataclean(efs="d")
robust_temp = res_temp[[3]]
robust_temp$type = "t"
robust_temp$K = length(unique(res_temp[[4]]$id_art))
robust_temp$N = nrow(res_temp[[4]])
robust = rbind(robust,robust_temp)

#Select only necessary variables
robust = robust[c("type","ct1","ct5","ct10","p_m2","p_m5","p_m8","K","N")]

#Assign final datasets
pb_p = res_all[[1]]
pb_p_d = res_all[[2]]
ds.long = res_all[[4]]
c_all = res_all[[5]]
excl = res_all[[6]]


#########################################################
#########################################################
#Results
#########################################################
#########################################################

##################################
# Univariate results
##################################

#Descriptive
#Define significance flags for different thresholds
ds.long$sig01 = 0
ds.long$sig01[ds.long$p<0.01] = 1

ds.long$sig05 = 0
ds.long$sig05[ds.long$p<0.05] = 1

ds.long$sig10 = 0
ds.long$sig10[ds.long$p<0.1] = 1

ds.long$sig001 = 0
ds.long$sig001[ds.long$p<0.0001] = 1

#Export descriptive table
tableB = data.table(ds.long)
tableB = tableB[, list(sig10=mean(sig10), sig05=mean(sig05), sig01=mean(sig01), sig001=mean(sig001), ct5=mean(ct_5_5, na.rm=TRUE), ct10=mean(ct_5_10, na.rm=TRUE),  .N),, keyby=cut(N,quantile(N,probs=seq(0,1,.1)),include=TRUE)]
fwrite(tableB, "tableSB.csv")

#Share of significant results
mean(ds.long$sig)
mean(ds.long$sig01)
mean(ds.long$sig10)
mean(ds.long$sig001)

#Caliper test of 1,5 &10% caliper
binom.test(sum(ds.long$ct_5_5, na.rm=TRUE), sum(!is.na(ds.long$ct_5_5)), p=0.5,alternative="greater")
binom.test(sum(ds.long$ct_5_1, na.rm=TRUE), sum(!is.na(ds.long$ct_5_1)), p=0.5,alternative="greater")
binom.test(sum(ds.long$ct_5_10, na.rm=TRUE), sum(!is.na(ds.long$ct_5_10)), p=0.5,alternative="greater")

#Summary (est. level)
#Test statistics
prop.table(table(ds.long$tnew))

# mean N per article
mean_N = ds.long %>%
  group_by(id_art) %>%
  dplyr::summarize( 
    mean_N = mean(N, na.rm=TRUE))

# join mean N per article
ds.long =left_join(ds.long,mean_N,by="id_art")

#Descriptives article
sumtable(ds.long[ds.long$id_within==1,c("mean_N","N_within","format")],
         summ=c('notNA(x)',
                'mean(x)',
                'sd(x)',
                'median(x)',
                'pctile(x)[25]',
                'pctile(x)[75]'),digits=3,
                out='csv',file='tab1a.csv')
         
#Descriptives testvalues
sumtable(ds.long[c("tnew","N","sig")],
         summ=c('notNA(x)',
                'mean(x)',
                'sd(x)',
                'median(x)',
                'pctile(x)[25]',
                'pctile(x)[75]'),digits=3,
                out='csv',file='tab1b.csv')
         
# Robustness pdf
# share pdf-documents per year
pdf_y = table(c_all$pyear,c_all$format)
prop.table(pdf_y, 1)


#Robustness che
rob_data = ds.long[ds.long$pyear==2015 | ds.long$pyear==2016,]
table(rob_data$format[ds.long$pyear==2015])
table(rob_data$format[ds.long$pyear==2016])

summary(lm(sig ~ format, data=ds.long[ds.long$pyear==2015 | ds.long$pyear==2016,]))
summary(lm(p_m5 ~ format, data=ds.long[ds.long$pyear==2015 | ds.long$pyear==2016,]))
summary(lm(ct_5_5 ~ format, data=ds.long[ds.long$pyear==2015 | ds.long$pyear==2016,]))
summary(lm(ct_5_10 ~ format, data=ds.long[ds.long$pyear==2015 | ds.long$pyear==2016,]))
summary(lm(ct_5_1 ~ format, data=ds.long[ds.long$pyear==2015 | ds.long$pyear==2016,]))
CrossTable(rob_data$tnew, rob_data$format, chisq = TRUE, prop.t=FALSE, prop.r=FALSE, prop.c=TRUE, prop.chisq=FALSE) 

# Results comparison statcheck
# Relative testvalues
c_coef/h_coef
# Relative articles
c_art/h_art
# p-value sample like Hartgerink et al 2016
pv_statcheck

# Results figure 2 dropouts during data cleaning
excl
table(ds.temp$out)

#Export robustness table
write.csv(robust,"tableSC.csv", row.names = FALSE)


#Publication selection bias
#5% caliper
res_all[[3]]$bias_c5_p5_ph #bias p-hacking
res_all[[3]]$bias_c5_pb #bias publication bias

#10% caliper
res_all[[3]]$bias_c10_p5_ph #bias p-hacking
res_all[[3]]$bias_c10_pb #bias publication bias

#1% caliper
res_all[[3]]$bias_c1_p5_ph #bias p-hacking
res_all[[3]]$bias_c1_pb #bias publication bias

#false positive rates
res_all[[3]]$inf_fp_c5_p5_ph #inflated fp p-hacking
res_all[[3]]$inf_fp_c5_p5_pb #inflated fp publication bias

#statistical power
res_all[[3]]$p_m2 #a priori power d=0.2
res_all[[3]]$p_m5 #a priori power d=0.5
res_all[[3]]$p_m8 #a priori power d=0.8

#uninflated | publication bias fdr
res_all[[3]]$fdr_p5 #fdr unbiased | publication bias prevalence of true hypotheses 0.5
res_all[[3]]$fdr_p1 #fdr unbiased | publication bias prevalence of true hypotheses 0.1
res_all[[3]]$fdr_p2 #fdr unbiased | publication bias prevalence of true hypotheses 0.2
(0.05*0.99)/((res_all[[3]]$p_m5*0.01)+(0.99*0.05)) #fdr unbiased | publication bias prevalence of true hypotheses 0.01

res_all[[3]]$inf_fdr_c5_p5#fdr for p-hacking & prevalence 0.5
res_all[[3]]$inf_fdr_c5_p1 #fdr for p-hacking & prevalence 0.1
res_all[[3]]$inf_fdr_c5_p2 #fdr for p-hacking & prevalence 0.2


##################################
# Multivariate Results
##################################

# dichotomise year fpr year & discipline year dataset
pb_p = todi(pb_p)
pb_p_d = todi(pb_p_d)
# Maximum year
pb_p$s_pyear =pb_p$pyear - summary(pb_p$pyear)[6]
pb_p_d$s_pyear =pb_p_d$pyear - summary(pb_p_d$pyear)[6]

# statistical power
##########################
vars = c("p_m2", "p_m5", "p_m8") #variables for tables
names = gsub("_"," ",vars)

# Define empty lists for result export
pow_linear = list()
pow_categorical = list()
pow_linear_disc = list()
pow_categorical_disc = list()
pb_p$s_pyear = pb_p$s_pyear/10
pow_linear_se = list()
pow_categorical_se = list()

# Models stat. power
for (i in vars) {
  K = "pK"
  pow_linear[[i]] = lm(data=pb_p, paste(i, "~ s_pyear", sep=""), weights = pb_p[[K]]) #linear - year
  pow_categorical[[paste(i,"_c",sep="")]] = lm(data=pb_p, paste(i, "~ pyear_d", sep=""), weights = pb_p[[K]]) #categorical - year
  pow_linear_disc[[paste(i,"_d",sep="")]] = lm(data=pb_p_d, paste(i, "~ s_pyear + disc + s_pyear:disc", sep=""), weights = pb_p_d[[K]]) #discipline: linear - year
  pow_categorical_disc[[paste(i,"_dc",sep="")]] = lm(data=pb_p_d, paste(i, "~ pyear_d + disc + pyear_d:disc", sep=""), weights = pb_p_d[[K]]) #discipline: categorical - year
}  

# Export tables  
stargazer(pow_linear,pow_linear_disc,column.labels=c(names,names), title="Results", star.cutoffs = c(0.05, 0.01, 0.001), no.space=TRUE, align=TRUE, type="html", out="tableSG.doc")
stargazer(c(pow_categorical,pow_categorical_disc),column.labels=c(names,names),title="Results", star.cutoffs = c(0.05, 0.01, 0.001), no.space=TRUE, align=TRUE, type="html", out="tableSF.doc")

ds.long$pyear_d = NA
ds.long$pyear_d[ds.long$pyear<1985] = 2
ds.long$pyear_d[ds.long$pyear<1995 & ds.long$pyear>=1985] = 3
ds.long$pyear_d[ds.long$pyear<2005 & ds.long$pyear>=1995] = 4
ds.long$pyear_d[ds.long$pyear<2015 & ds.long$pyear>=2005] = 5
ds.long$pyear_d[ds.long$pyear<2020 & ds.long$pyear>=2015] = 1
ds.long$pyear_d = factor(ds.long$pyear_d)
levels(ds.long$pyear_d) = c("2015-2017", "1975-1984","1985-1994","1995-2004","2005-2014")

ds.long$s_pyear =ds.long$pyear - summary(ds.long$pyear)[6]
ds.long$s_pyear = ds.long$s_pyear/10

for (i in vars) {
  K = "pK"
  pow_linear[[i]]= lm(data=ds.long, paste(i, "~ s_pyear", sep="")) #linear - year
  #pow_linear[[i]] = vcovCL(temp_lin, cluster = ~ id_art)
  pow_linear_se[[i]] = sqrt(diag(vcovCL(pow_linear[[i]], cluster = ~ id_art)))
  
  pow_categorical[[paste(i,"_c",sep="")]] = lm(data=ds.long, paste(i, "~ pyear_d", sep="")) #categorical - year
  
  pow_categorical_se[[paste(i,"_c",sep="")]]  = sqrt(diag(vcovCL(pow_categorical[[paste(i,"_c",sep="")]], cluster = ~ id_art)))

}  

# Export tables  
stargazer(pow_linear,column.labels=c(names,names), title="Results", se = pow_linear_se, star.cutoffs = c(0.05, 0.01, 0.001), no.space=TRUE, align=TRUE, type="html", out="tableSI.doc")
stargazer(pow_categorical,column.labels=c(names,names),title="Results", se = pow_categorical_se, star.cutoffs = c(0.05, 0.01, 0.001), no.space=TRUE, align=TRUE, type="html", out="tableSH.doc")

# Publication selection bias
##########################
# Flag variables for later models
m_bias = c("bias_c1_p5_ph","bias_c1_pb","bias_c5_p5_ph","bias_c5_pb","bias_c10_p5_ph","bias_c10_pb")

cor(pb_p[c(m_bias)], use="complete.obs")

# Estimated publication bias/ p-hacking
names = gsub("_"," ",m_bias) #variables for tables

# Define empty lists for result export
bias_linear = list()
bias_categorical = list()

# Models publication selection bias
for (i in m_bias) {
  K = paste("K",str_extract(i,"[0-9]+"),sep="")
  bias_linear[[i]] = lm(data=pb_p, paste(i, "~ s_pyear", sep=""), weights = pb_p[[K]]) #linear - year
  bias_categorical[[paste(i,"_c",sep="")]] = lm(data=pb_p, paste(i, "~ pyear_d", sep=""), weights = pb_p[[K]]) #categorical - year
}  

# Export tables  
stargazer(bias_linear,column.labels=c(names,names), title="Results", star.cutoffs = c(0.05, 0.01, 0.001), no.space=TRUE, align=TRUE, type="html", out="tableSE.doc")
stargazer(bias_categorical,column.labels=c(names,names),title="Results", star.cutoffs = c(0.05, 0.01, 0.001), no.space=TRUE, align=TRUE, type="html", out="tableSD.doc")


#########################################################
##################################
# Graphs
##################################

#p-value distribution and dist. around the calipers
##########################
p_full = ggplot(ds.long, aes(x = p, y = stat(count / sum(count)))) +
  theme_light(base_size = 20) + 
  geom_histogram(binwidth = 0.01, boundary=0) +
  coord_cartesian(xlim=c(0,0.2)) +
  scale_y_continuous(labels = scales::percent_format()) + 
  labs(x="p-value", y="% in bin") +
  geom_vline(xintercept = 0.05, linetype = "dashed")

N = length(ds.long$p)
p_part = ggplot(ds.long, aes(x = p, y = stat(count / sum(count)))) +
  geom_histogram(binwidth = 0.01, boundary=0) + 
  theme_light(base_size = 20) + 
  coord_cartesian(xlim=c(0.03,0.07), ylim=c(0,0.07)) +
  scale_y_continuous(labels = scales::percent_format()) + 
  labs(x="p-value", y="% in bin") +
  geom_vline(xintercept = 0.05, linetype = "dashed") +
  stat_bin(binwidth=0.01, boundary=0, geom='text', color='white', aes(label=paste(as.character(round(((..count../N)*100),1)),"%", sep="")),
           position=position_stack(vjust = 0.5))

pdist = plot_grid(
  p_full + theme(legend.position="none"),
  p_part + theme(legend.position="none"),
  align = 'vh',
  labels = c("A", "B"),
  hjust = -1,
  nrow = 1
)
pdist

bmp(file="figure3.tif",width=11, height=6, units="in", res=300)
pdist
dev.off()

##########################
# Stat. power
pw= ggplot(pb_p) +
  geom_point(aes(pyear, p_m2, size = pK, color="d=0.2")) +
  geom_smooth(aes(pyear,p_m2, color="d=0.2"),  size=1.2, span=0.5, fill=NA) +
  geom_point(aes(pyear, p_m5, size = pK, color="d=0.5")) +
  geom_smooth(aes(pyear,p_m5, color="d=0.5"),  size=1.2, span=0.5, fill=NA) + 
  geom_point(aes(pyear, p_m8, size = pK, color="d=0.8")) +
  geom_smooth(aes(pyear,p_m8, color="d=0.8"),  size=1.2, span=0.5, fill=NA) + 
  scale_size(name   = "nr. of studies", breaks = c(50, 250,500)) +
  theme_light(base_size = 20) +  theme(legend.key = element_rect(fill = "white"),  legend.direction = "vertical", legend.box = "vertical") + 
  labs(x = "year of publication", y="statistical power") +
  scale_y_continuous(labels = scales::percent, limits=c(0, 0.85)) + 
  scale_color_brewer(palette="Set1",name   = "effect sizes", breaks=c("retrospective","retrosp. het.","d=0.2","d=0.5","d=0.8")) 

bmp(file="figure5.tif",width=11, height=6, units="in", res=300)
pw
dev.off()

#Overall power values
res_all[[3]][names(res_all[[3]][grepl("^p_", names(res_all[[3]]))==TRUE])]


##########################
# publication selection bias
#p-hacking
ph=ggplot(pb_p) +
  geom_point(aes(pyear,bias_c5_p5_ph, size = K5,color="5%-caliper")) +
  geom_point(aes(pyear,bias_c1_p5_ph,size = K1,color="1%-caliper")) +
  geom_point(aes(pyear,bias_c10_p5_ph,size = K10,color="10%-caliper")) +
  scale_size(name   = "nr. of studies", breaks = c(50, 250, 500)) +
  geom_smooth(aes(pyear,bias_c5_p5_ph,color="5%-caliper"),  size=1.2, span=0.5, fill=NA) +
  geom_smooth(aes(pyear,bias_c10_p5_ph, color="10%-caliper"),  size=1.2, span=0.5, fill=NA) +
  geom_smooth(aes(pyear,bias_c1_p5_ph, color="1%-caliper"),  size=1.2, span=0.5, fill=NA) +
  theme_light(base_size = 20) +  theme(legend.key = element_rect(fill = "white"),   legend.position = "none") + 
  labs(x = "year of publication", y="p-hacking rate") + 
  scale_y_continuous(labels = scales::percent, limits=c(-0.1, 0.7)) +
  scale_color_brewer(palette="Set1",name   = "", breaks=c("5%-caliper","10%-caliper", "1%-caliper")) 

#publication bias
pb=ggplot(pb_p) +
  geom_point(aes(pyear,bias_c5_pb, size = K5,color="5%-caliper")) +
  geom_point(aes(pyear,bias_c1_pb,size = K1,color="1%-caliper")) +
  geom_point(aes(pyear,bias_c10_pb,size = K10,color="10%-caliper")) +
  scale_size(name   = "nr. of studies", breaks = c(50, 250, 500)) +
  geom_smooth(aes(pyear,bias_c5_pb,color="5%-caliper"),  size=1.2, span=0.5, fill=NA) +
  geom_smooth(aes(pyear,bias_c10_pb, color="10%-caliper"),  size=1.2, span=0.5, fill=NA) +
  geom_smooth(aes(pyear,bias_c1_pb, color="1%-caliper"),  size=1.2, span=0.5, fill=NA) +
  theme_light(base_size = 20) +  theme(legend.key = element_rect(fill = "white"),   legend.position = "none") + 
  labs(x = "year of publication", y="publication bias rate") + 
  scale_y_continuous(labels = scales::percent, limits=c(-0.1, 0.7)) +
  scale_color_brewer(palette="Set1",name   = "", breaks=c("5%-caliper","10%-caliper", "1%-caliper")) 


psb = plot_grid(
  pb + theme(legend.position="none"),
  ph + theme(legend.position="none"),
  align = 'vh',
  labels = c("A", "B"),
  hjust = -1,
  nrow = 1
)
psb

legend_b = get_legend(
  ph + 
    guides(color = guide_legend(nrow = 1)) +
    theme(legend.position = "bottom")
)

# add the legend underneath the row we made earlier. Give it 10%
# of the height of one plot (via rel_heights).
psb = plot_grid(psb, legend_b, ncol = 1, rel_heights = c(1, .1))


bmp(file="figure4.tif",width=11, height=6, units="in", res=300)
psb
dev.off()

#Overall bias values
res_all[[3]][names(res_all[[3]][grepl("^bias", names(res_all[[3]]))==TRUE])]
res_all[[3]][names(res_all[[3]][grepl("^inf_fp", names(res_all[[3]]))==TRUE])]


##########################
# FDR & inflated FDR
fdr = ggplot(pb_p) +
  geom_smooth(aes(pyear, inf_fdr_c5_p5,color="p-hacking"),  size=1.2, span=0.5, fill=NA) +
  geom_smooth(aes(pyear, fdr_p5,color="publication bias / no bias"),  size=1.2, span=0.5, fill=NA) +
  geom_point(aes(pyear, fdr_p5, size = K5,color="publication bias / no bias")) +
  geom_point(aes(pyear, inf_fdr_c5_p5, size = K5,color="p-hacking")) +
  scale_size(name   = "nr. of studies", breaks = c(50, 250, 500)) +
  theme_light(base_size = 20) +  theme(legend.key = element_rect(fill = "white"),  legend.direction = "vertical", legend.box = "vertical")   +
  labs(x = "year of publication", y="false discovery rate (FDR)") +
  scale_y_continuous(labels = scales::percent, limits=c(0, 0.3)) +
  scale_color_brewer(palette="Set1",name   = "publication selection bias") 

# Figure 6 FDR
bmp(file="figure6.tif",width=11, height=6, units="in", res=300)
fdr
dev.off()

#Unbiased /Publication Bias FDR
res_all[[3]][names(res_all[[3]][grepl("^fdr_p", names(res_all[[3]]))==TRUE])]

#FDR p-hacking
res_all[[3]][names(res_all[[3]][grepl("^inf_fdr", names(res_all[[3]]))==TRUE])]

#FDR overall results
res_all[[3]]$inf_fdr_c5_p1 #theta = 0.1
res_all[[3]]$inf_fdr_c5_p2 #theta = 0.2
res_all[[3]]$inf_fdr_c5_p5 #theta = 0.5

##########################
#Robustness function
fdrfun = function(x,power,prev) {
  tp_ph = prev*(power+(1-power)*x)
  fp_ph = (1-prev)*(0.05+(1-0.05)*x)
  return(fp_ph/(tp_ph+fp_ph))
}

##########################
#Graph different bias values
fdr_c =   ggplot(data.frame(x = c(0,1))) +
  stat_function(aes(x = x, color='d=0.5',linetype = "\U03B8=20%"),size=1,fun = fdrfun, args = list(res_all[[3]]$p_m5, 0.2)) +
  geom_point(aes(x=oc2phr(0.2, res_all[[3]]$p_m5, caliper=0.05, alpha= 0.05, mean(ds.long$ct_5_5, na.rm = TRUE)), y=fdrfun(x=oc2phr(0.2, res_all[[3]]$p_m5, caliper=0.05, alpha= 0.05, mean(ds.long$ct_5_5, na.rm = TRUE)), power=res_all[[3]]$p_m5,prev=0.2), color='retrospective ~ d=0.5 ~ retrosp. het.', shape='5%-caliper'),size=3) +
  geom_point(aes(x=oc2phr(0.2, res_all[[3]]$p_m5, caliper=0.10, alpha= 0.05, mean(ds.long$ct_5_10, na.rm = TRUE)), y=fdrfun(x=oc2phr(0.2, res_all[[3]]$p_m5, caliper=0.10, alpha= 0.05, mean(ds.long$ct_5_10, na.rm = TRUE)), power=res_all[[3]]$p_m5,prev=0.2), color='retrospective ~ d=0.5 ~ retrosp. het.', shape='10%-caliper'),size=3) +
  geom_point(aes(x=oc2phr(0.2, res_all[[3]]$p_m5, caliper=0.1, alpha= 0.05, mean(ds.long$ct_5_1, na.rm = TRUE)), y=fdrfun(x=oc2phr(0.2, res_all[[3]]$p_m5, caliper=0.1, alpha= 0.05, mean(ds.long$ct_5_1, na.rm = TRUE)), power=res_all[[3]]$p_m5,prev=0.2), color='retrospective ~ d=0.5 ~ retrosp. het.', shape='1%-caliper'),size=3) +
  stat_function(aes(x = x, color='d=0.2',linetype = "\U03B8=20%"),size=1, fun = fdrfun, args = list(res_all[[3]]$p_m2, 0.2)) +
  geom_point(aes(x=oc2phr(0.2, res_all[[3]]$p_m2, caliper=0.05, alpha= 0.05, mean(ds.long$ct_5_5, na.rm = TRUE)), y=fdrfun(x=oc2phr(0.2, res_all[[3]]$p_m2, caliper=0.05, alpha= 0.05, mean(ds.long$ct_5_5, na.rm = TRUE)), power=res_all[[3]]$p_m2,prev=0.2), color='d=0.2', shape='5%-caliper'),size=3) +
  geom_point(aes(x=oc2phr(0.2, res_all[[3]]$p_m2, caliper=0.10, alpha= 0.05, mean(ds.long$ct_5_10, na.rm = TRUE)), y=fdrfun(x=oc2phr(0.2, res_all[[3]]$p_m2, caliper=0.10, alpha= 0.05, mean(ds.long$ct_5_10, na.rm = TRUE)), power=res_all[[3]]$p_m2,prev=0.2), color='d=0.2', shape='10%-caliper'),size=3) + 
  geom_point(aes(x=oc2phr(0.2, res_all[[3]]$p_m2, caliper=0.01, alpha= 0.05, mean(ds.long$ct_5_1, na.rm = TRUE)), y=fdrfun(x=oc2phr(0.2, res_all[[3]]$p_m2, caliper=0.01, alpha= 0.05, mean(ds.long$ct_5_1, na.rm = TRUE)), power=res_all[[3]]$p_m2,prev=0.2), color='d=0.2', shape='1%-caliper'),size=3) +
  stat_function(aes(x = x, color='d=0.8',linetype = "\U03B8=20%"),size=1,fun = fdrfun, args = list(res_all[[3]]$p_m8, 0.2)) +
  geom_point(aes(x=oc2phr(0.2, res_all[[3]]$p_m8, caliper=0.05, alpha= 0.05, mean(ds.long$ct_5_5, na.rm = TRUE)), y=fdrfun(x=oc2phr(0.2, res_all[[3]]$p_m8, caliper=0.05, alpha= 0.05, mean(ds.long$ct_5_5, na.rm = TRUE)), power=res_all[[3]]$p_m8,prev=0.2), color='d=0.8', shape='5%-caliper'),size=3) +
  geom_point(aes(x=oc2phr(0.2, res_all[[3]]$p_m8, caliper=0.1, alpha= 0.05, mean(ds.long$ct_5_10, na.rm = TRUE)), y=fdrfun(x=oc2phr(0.2, res_all[[3]]$p_m8, caliper=0.1, alpha= 0.05, mean(ds.long$ct_5_10, na.rm = TRUE)), power=res_all[[3]]$p_m8,prev=0.2), color='d=0.8', shape='10%-caliper'),size=3) + 
  geom_point(aes(x=oc2phr(0.2, res_all[[3]]$p_m8, caliper=0.01, alpha= 0.05, mean(ds.long$ct_5_1, na.rm = TRUE)), y=fdrfun(x=oc2phr(0.2, res_all[[3]]$p_m8, caliper=0.01, alpha= 0.05, mean(ds.long$ct_5_1, na.rm = TRUE)), power=res_all[[3]]$p_m8,prev=0.2), color='d=0.8', shape='1%-caliper'),size=3) +
  stat_function(aes(x = x, color='d=0.5',linetype = "\U03B8=10%"),size=1, fun = fdrfun, args = list(res_all[[3]]$p_m5, 0.1)) + 
  geom_point(aes(x=oc2phr(0.1, res_all[[3]]$p_m5, caliper=0.05, alpha= 0.05, mean(ds.long$ct_5_5, na.rm = TRUE)), y=fdrfun(x=oc2phr(0.1, res_all[[3]]$p_m5, caliper=0.05, alpha= 0.05, mean(ds.long$ct_5_5, na.rm = TRUE)), power=res_all[[3]]$p_m5,prev=0.1), color='retrospective ~ d=0.5 ~ retrosp. het.', shape='5%-caliper'),size=3)+
  geom_point(aes(x=oc2phr(0.1, res_all[[3]]$p_m5, caliper=0.1, alpha= 0.05, mean(ds.long$ct_5_10, na.rm = TRUE)), y=fdrfun(x=oc2phr(0.1, res_all[[3]]$p_m5, caliper=0.1, alpha= 0.05, mean(ds.long$ct_5_10, na.rm = TRUE)), power=res_all[[3]]$p_m5,prev=0.1), color='retrospective ~ d=0.5 ~ retrosp. het.', shape='10%-caliper'),size=3) +
  geom_point(aes(x=oc2phr(0.1, res_all[[3]]$p_m5, caliper=0.01, alpha= 0.05, mean(ds.long$ct_5_1, na.rm = TRUE)), y=fdrfun(x=oc2phr(0.1, res_all[[3]]$p_m5, caliper=0.01, alpha= 0.05, mean(ds.long$ct_5_1, na.rm = TRUE)), power=res_all[[3]]$p_m5,prev=0.1), color='retrospective ~ d=0.5 ~ retrosp. het.', shape='1%-caliper'),size=3) +
  stat_function(aes(x = x, color='d=0.2',linetype = "\U03B8=10%"),size=1,fun = fdrfun, args = list(res_all[[3]]$p_m2, 0.1)) +
  geom_point(aes(x=oc2phr(0.1, res_all[[3]]$p_m2, caliper=0.05, alpha= 0.05, mean(ds.long$ct_5_5, na.rm = TRUE)), y=fdrfun(x=oc2phr(0.1, res_all[[3]]$p_m2, caliper=0.05, alpha= 0.05, mean(ds.long$ct_5_5, na.rm = TRUE)), power=res_all[[3]]$p_m2,prev=0.1), color='d=0.2', shape='5%-caliper'),size=3) +
  geom_point(aes(x=oc2phr(0.1, res_all[[3]]$p_m2, caliper=0.10, alpha= 0.05, mean(ds.long$ct_5_10, na.rm = TRUE)), y=fdrfun(x=oc2phr(0.1, res_all[[3]]$p_m2, caliper=0.10, alpha= 0.05, mean(ds.long$ct_5_10, na.rm = TRUE)), power=res_all[[3]]$p_m2,prev=0.1), color='d=0.2', shape='10%-caliper'),size=3) + 
  geom_point(aes(x=oc2phr(0.1, res_all[[3]]$p_m2, caliper=0.01, alpha= 0.05, mean(ds.long$ct_5_1, na.rm = TRUE)), y=fdrfun(x=oc2phr(0.1, res_all[[3]]$p_m2, caliper=0.01, alpha= 0.05, mean(ds.long$ct_5_1, na.rm = TRUE)), power=res_all[[3]]$p_m2,prev=0.1), color='d=0.2', shape='1%-caliper'),size=3) +
  stat_function(aes(x = x, color='d=0.8',linetype = "\U03B8=10%"),size=1,fun = fdrfun, args = list(res_all[[3]]$p_m8, 0.1)) +
  geom_point(aes(x=oc2phr(0.1, res_all[[3]]$p_m8, caliper=0.05, alpha= 0.05, mean(ds.long$ct_5_5, na.rm = TRUE)), y=fdrfun(x=oc2phr(0.1, res_all[[3]]$p_m8, caliper=0.05, alpha= 0.05, mean(ds.long$ct_5_5, na.rm = TRUE)), power=res_all[[3]]$p_m8,prev=0.1), color='d=0.8', shape='5%-caliper'),size=3) +
  geom_point(aes(x=oc2phr(0.1, res_all[[3]]$p_m8, caliper=0.1, alpha= 0.05, mean(ds.long$ct_5_10, na.rm = TRUE)), y=fdrfun(x=oc2phr(0.1, res_all[[3]]$p_m8, caliper=0.1, alpha= 0.05, mean(ds.long$ct_5_10, na.rm = TRUE)), power=res_all[[3]]$p_m8,prev=0.1), color='d=0.8', shape='10%-caliper'),size=3) + 
  geom_point(aes(x=oc2phr(0.1, res_all[[3]]$p_m8, caliper=0.01, alpha= 0.05, mean(ds.long$ct_5_1, na.rm = TRUE)), y=fdrfun(x=oc2phr(0.1, res_all[[3]]$p_m8, caliper=0.01, alpha= 0.05, mean(ds.long$ct_5_1, na.rm = TRUE)), power=res_all[[3]]$p_m8,prev=0.1), color='d=0.8', shape='1%-caliper'),size=3) +
  stat_function(aes(x = x,color='d=0.5', linetype = "\U03B8=50%"),size=1,fun = fdrfun, args = list(res_all[[3]]$p_m5, 0.5)) +
  geom_point(aes(x=oc2phr(0.5, res_all[[3]]$p_m5, caliper=0.05, alpha= 0.05, mean(ds.long$ct_5_5, na.rm = TRUE)), y=fdrfun(x=oc2phr(0.5, res_all[[3]]$p_m5, caliper=0.05, alpha= 0.05, mean(ds.long$ct_5_5, na.rm = TRUE)), power=res_all[[3]]$p_m5,prev=0.5), color='retrospective ~ d=0.5 ~ retrosp. het.', shape='5%-caliper'),size=3)+
  geom_point(aes(x=oc2phr(0.5, res_all[[3]]$p_m5, caliper=0.1, alpha= 0.05, mean(ds.long$ct_5_10, na.rm = TRUE)), y=fdrfun(x=oc2phr(0.5, res_all[[3]]$p_m5, caliper=0.1, alpha= 0.05, mean(ds.long$ct_5_10, na.rm = TRUE)), power=res_all[[3]]$p_m5,prev=0.5), color='retrospective ~ d=0.5 ~ retrosp. het.', shape='10%-caliper'),size=3) +
  geom_point(aes(x=oc2phr(0.5, res_all[[3]]$p_m5, caliper=0.01, alpha= 0.05, mean(ds.long$ct_5_1, na.rm = TRUE)), y=fdrfun(x=oc2phr(0.5, res_all[[3]]$p_m5, caliper=0.01, alpha= 0.05, mean(ds.long$ct_5_1, na.rm = TRUE)), power=res_all[[3]]$p_m5,prev=0.5), color='retrospective ~ d=0.5 ~ retrosp. het.', shape='1%-caliper'),size=3) +
  stat_function(aes(x = x, color='d=0.2', linetype = "\U03B8=50%"),size=1,fun = fdrfun, args = list(res_all[[3]]$p_m2, 0.5)) +
  geom_point(aes(x=oc2phr(0.5, res_all[[3]]$p_m2, caliper=0.05, alpha= 0.05, mean(ds.long$ct_5_5, na.rm = TRUE)), y=fdrfun(x=oc2phr(0.5, res_all[[3]]$p_m2, caliper=0.05, alpha= 0.05, mean(ds.long$ct_5_5, na.rm = TRUE)), power=res_all[[3]]$p_m2,prev=0.5), color='d=0.2', shape='5%-caliper'),size=3) +
  geom_point(aes(x=oc2phr(0.5, res_all[[3]]$p_m2, caliper=0.10, alpha= 0.05, mean(ds.long$ct_5_10, na.rm = TRUE)), y=fdrfun(x=oc2phr(0.5, res_all[[3]]$p_m2, caliper=0.10, alpha= 0.05, mean(ds.long$ct_5_10, na.rm = TRUE)), power=res_all[[3]]$p_m2,prev=0.5), color='d=0.2', shape='10%-caliper'),size=3) + 
  geom_point(aes(x=oc2phr(0.5, res_all[[3]]$p_m2, caliper=0.01, alpha= 0.05, mean(ds.long$ct_5_1, na.rm = TRUE)), y=fdrfun(x=oc2phr(0.5, res_all[[3]]$p_m2, caliper=0.01, alpha= 0.05, mean(ds.long$ct_5_1, na.rm = TRUE)), power=res_all[[3]]$p_m2,prev=0.5), color='d=0.2', shape='1%-caliper'),size=3) +
  stat_function(aes(x = x, color='d=0.8',linetype = "\U03B8=50%"),size=1,fun = fdrfun, args = list(res_all[[3]]$p_m8, 0.5)) +
  geom_point(aes(x=oc2phr(0.5, res_all[[3]]$p_m8, caliper=0.05, alpha= 0.05, mean(ds.long$ct_5_5, na.rm = TRUE)), y=fdrfun(x=oc2phr(0.5, res_all[[3]]$p_m8, caliper=0.05, alpha= 0.05, mean(ds.long$ct_5_5, na.rm = TRUE)), power=res_all[[3]]$p_m8,prev=0.5), color='d=0.8', shape='5%-caliper'),size=3) +
  geom_point(aes(x=oc2phr(0.5, res_all[[3]]$p_m8, caliper=0.1, alpha= 0.05, mean(ds.long$ct_5_10, na.rm = TRUE)), y=fdrfun(x=oc2phr(0.5, res_all[[3]]$p_m8, caliper=0.1, alpha= 0.05, mean(ds.long$ct_5_10, na.rm = TRUE)), power=res_all[[3]]$p_m8,prev=0.5), color='d=0.8', shape='10%-caliper'),size=3) + 
  geom_point(aes(x=oc2phr(0.5, res_all[[3]]$p_m8, caliper=0.01, alpha= 0.05, mean(ds.long$ct_5_1, na.rm = TRUE)), y=fdrfun(x=oc2phr(0.5, res_all[[3]]$p_m8, caliper=0.01, alpha= 0.05, mean(ds.long$ct_5_1, na.rm = TRUE)), power=res_all[[3]]$p_m8,prev=0.5), color='d=0.8', shape='1%-caliper'),size=3) +
  theme_light(base_size = 20) +  theme(legend.key = element_rect(fill = "white"), legend.position = "bottom",  legend.key.width = unit(2,"cm"), legend.direction = "horizontal", legend.box = "vertical") + 
  labs(y = "false discovery rate (FDR)", x="p-hacking rate") +
  scale_y_continuous(labels = scales::percent, limits=c(0, 1)) +
  scale_x_continuous(labels = scales::percent, limits=c(0, 1)) +
  labs(linetype="% true hypotheses",col="power estimates",shape="caliper width") +
  scale_color_brewer(palette="Set1",name   = "stat. power (a priori true eff.)", breaks=c("d=0.5","d=0.2","d=0.8"))


# Figure 7 FDR in context
bmp(file="figure7.tif",width=11, height=7, units="in", res=300)
fdr_c
dev.off()


prfun = function(x,power,phr) {
  tp_ph = x*(power+(1-power)*phr)
  fp_ph = (1-x)*(0.05+(1-0.05)*phr)
  fn_ph = x * (1-power-(1-power)*phr)
  tn_ph = (1-x)*(1-0.05-(1-0.05)*phr)
  
  return((tp_ph+fp_ph)/(tp_ph+fn_ph+fp_ph+tn_ph))
}

prfun_pb = function(x,power,pbr) {
  tp_pb = x*power
  fp_pb = (1-x)*0.05
  fn_pb = x*(1-power)*(1-pbr)
  tn_pb = (1-x)*(1-0.05)*(1-pbr)
  
  return((tp_pb+fp_pb)/(tp_pb+fn_pb+fp_pb+tn_pb))
}

fdrfun_pb = function(power,prev) {
  tp_pb = prev*power
  fp_pb = (1-prev)*0.05
  return(fp_pb/(tp_pb+fp_pb))
}


##########################
#scenarios for P(p<0.05)=0.743
pr_c = ggplot(data.frame(x = c(0,1))) +
  stat_function(aes(x = x, linetype='10%',color = "small effect"),size=1,fun = prfun, args = list(res_all[[3]]$p_m2, 0.1)) +
  stat_function(aes(x = x, linetype='10%',color = "medium effect"),size=1,fun = prfun, args = list(res_all[[3]]$p_m5, 0.1)) + 
  stat_function(aes(x = x, linetype='10%',color = "large effect"),size=1,fun = prfun, args = list(res_all[[3]]$p_m8, 0.1)) + 
  stat_function(aes(x = x, linetype='10%',color = "80%"),size=1,fun = prfun, args = list(0.8, 0.1)) + 
  stat_function(aes(x = x, linetype='20%',color = "small effect"),size=1,fun = prfun, args = list(res_all[[3]]$p_m2, 0.2)) +
  stat_function(aes(x = x, linetype='20%',color = "medium effect"),size=1,fun = prfun, args = list(res_all[[3]]$p_m5, 0.2)) + 
  stat_function(aes(x = x, linetype='20%',color = "large effect"),size=1,fun = prfun, args = list(res_all[[3]]$p_m8, 0.2)) + 
  stat_function(aes(x = x, linetype='20%',color = "80%"),size=1,fun = prfun, args = list(0.8, 0.2)) + 
  stat_function(aes(x = x, linetype='50%',color = "small effect"),size=1,fun = prfun, args = list(res_all[[3]]$p_m2, 0.5)) +
  stat_function(aes(x = x, linetype='50%',color = "medium effect"),size=1,fun = prfun, args = list(res_all[[3]]$p_m5, 0.5)) + 
  stat_function(aes(x = x, linetype='50%',color = "large effect"),size=1,fun = prfun, args = list(res_all[[3]]$p_m8, 0.5)) + 
  stat_function(aes(x = x, linetype='50%',color = "80%"),size=1,fun = prfun, args = list(0.8, 0.5)) + 
  geom_hline(yintercept=res_all[[3]]$sig) +
  geom_text(x=0.2, y=0.8, label="% obs. testvalues p < 0.05",size=5) +
  theme_light(base_size = 20) +  theme(legend.key = element_rect(fill = "white"), legend.position = "bottom",  legend.key.width = unit(2,"cm"), legend.direction = "horizontal", legend.box = "vertical") + 
  labs(y = "% results p < 0.05", x="% of true hypotheses (\U03B8)") +
  scale_y_continuous(labels = scales::percent, limits=c(0, 1)) +
  scale_x_continuous(labels = scales::percent, limits=c(0, 1)) +
  labs(linetype="p-hacking rate",col="power estimates",shape="caliper width") +
  scale_color_brewer(palette="Set1",name   = "stat. power", breaks=c("small effect","medium effect","large effect", "80%"))

bmp(file="figureSF.tif",width=11, height=7, units="in", res=300)
pr_c
dev.off()

#Different FDR scenarios, Table 2
#Main analysis setting sig. results
res_all[[3]]$sig
prfun_pb(0.5,res_all[[3]]$p_m5,res_all[[3]]$bias_c5_pb)
prfun(0.5,res_all[[3]]$p_m5,res_all[[3]]$bias_c5_p5_ph)

#Theta=1
prfun_pb(1,res_all[[3]]$p_m5,res_all[[3]]$bias_c5_pb)
prfun(1,res_all[[3]]$p_m5,res_all[[3]]$bias_c5_p5_ph)


#theoretical scenarios
#No p-hacking S1
prfun(0.91,power=0.8,phr=0)
fdrfun(0,power=0.8,prev=0.91)

#All truth S2
prfun(0.72,power=1,phr=0)
fdrfun(0,power=1,prev=0.72)

#Adequate power 10% bias S3
#p-hacking
prfun(0.87,power=0.8,phr=0.1)
fdrfun(0.1,power=0.80,prev=0.87)

#publication bias
prfun_pb(0.87,power=0.8,pbr=0.13)
fdrfun_pb(power=0.8,prev=0.87)

#Adequate power 20% bias S4
#p-hacking
prfun(0.8,power=0.8,phr=0.22)
fdrfun(0.22,power=0.8,prev=0.80)

#publication bias
prfun_pb(0.80,power=0.8,pbr=0.32)
fdrfun_pb(power=0.8,prev=0.80)

#Large effect power 50% bias S5
res_all[[3]]$p_m8
prfun(0.75,power=res_all[[3]]$p_m8,phr=0.3)
fdrfun(0.3,prev=0.75,power=res_all[[3]]$p_m8)

prfun_pb(0.75,power=res_all[[3]]$p_m8,pbr=0.4)
fdrfun_pb(power=res_all[[3]]$p_m8,prev=0.75)

#Medium effect 65% bias S6
res_all[[3]]$p_m5
prfun(0.5,power=res_all[[3]]$p_m5,phr=0.6)
fdrfun(0.6,power=res_all[[3]]$p_m5,prev=0.5)

prfun_pb(0.5,power=res_all[[3]]$p_m8,pbr=0.72)
fdrfun_pb(power=res_all[[3]]$p_m8,prev=0.5)

#All publication selection bias
prfun(0.1,power=res_all[[3]]$p_m5,phr=0.70)
fdrfun(0.70,power=res_all[[3]]$p_m5,prev=0.1)

prfun_pb(0.1,power=res_all[[3]]$p_m5,pbr=0.96)
fdrfun_pb(power=res_all[[3]]$p_m5,prev=0.1)

##########################
#Power over discipline (Fig D)
power_disc = ggplot(pb_p_d, aes(pyear, p_m5,group=disc)) +
  scale_size(name   = "number of studies", breaks = c(20, 100,500,750)) +
  geom_smooth(aes(linetype=disc, color=disc),  size=1.2, span=0.75, fill=NA) +
  theme_light(base_size = 20) +  theme(legend.key = element_rect(fill = "white"), legend.title=element_blank(),legend.position = "bottom",  legend.key.width = unit(2,"cm"), legend.direction = "horizontal", legend.box = "horizontal") + 
  labs(x = "year of publication", y="statistical power") +
  scale_y_continuous(labels = scales::percent, limits=c(0.0, 0.90)) 

#Export graph
bmp(file="figureSD.bmp",width=11, height=6, units="in", res=200)
power_disc
dev.off()

##########################
#Bias over discipline (Figure C)
ph_d = ggplot(pb_p_d, aes(pyear, bias_c5_p5_ph,group=disc)) +
  scale_size(name   = "number of studies", breaks = c(20, 100,500,750)) +
  geom_smooth(aes(linetype=disc, color=disc),  size=1.2, span=0.75, fill=NA) +
  theme_light(base_size = 20) +  theme(legend.key = element_rect(fill = "white"), legend.title=element_blank(),legend.position = "bottom",  legend.key.width = unit(2,"cm"), legend.direction = "horizontal", legend.box = "horizontal") + 
  labs(x = "year of publication", y="p-hacking") +
  scale_y_continuous(labels = scales::percent, limits=c(0.0, 0.40)) 

pb_d = ggplot(pb_p_d, aes(pyear, bias_c5_pb,group=disc)) +
  scale_size(name   = "number of studies", breaks = c(20, 100,500,750)) +
  geom_smooth(aes(linetype=disc, color=disc),  size=1.2, span=0.75, fill=NA) +
  theme_light(base_size = 20) +  theme(legend.key = element_rect(fill = "white"), legend.title=element_blank(),legend.position = "bottom",  legend.key.width = unit(2,"cm"), legend.direction = "horizontal", legend.box = "horizontal") + 
  labs(x = "year of publication", y="publication bias") +
  scale_y_continuous(labels = scales::percent, limits=c(0.0, 0.40)) 

psb_d = plot_grid(
  pb_d + theme(legend.position="none"),
  ph_d + theme(legend.position="none"),
  align = 'vh',
  labels = c("A", "B"),
  hjust = -1,
  nrow = 1
)
psb_d

legend_b = get_legend(
  ph_d + 
    guides(color = guide_legend(nrow = 1)) +
    theme(legend.position = "bottom")
)

psb_d = plot_grid(psb_d, legend_b, ncol = 1, rel_heights = c(1, .1))
psb_d

#Export graph
bmp(file="figureSC.bmp",width=11, height=6, units="in", res=200)
psb_d
dev.off()

##########################
#Inflated fdr over discipline (Figure SE)
fdr_d = ggplot(pb_p_d, aes(pyear, fdr_p5,group=disc)) +
  scale_size(name   = "number of studies", breaks = c(20, 100,500,750)) +
  geom_smooth(aes(linetype=disc, color=disc),  size=1.2, span=0.75, fill=NA) +
  theme_light(base_size = 20) +  theme(legend.key = element_rect(fill = "white"), legend.title=element_blank(),legend.position = "bottom",  legend.key.width = unit(2,"cm"), legend.direction = "horizontal", legend.box = "horizontal") + 
  labs(x = "year of publication", y="FDR for publication bias *") +
  scale_y_continuous(labels = scales::percent, limits=c(0, 0.7))
 
inf_fdr_d = ggplot(pb_p_d, aes(pyear, inf_fdr_c5_p5,group=disc)) +
  scale_size(name   = "number of studies", breaks = c(20, 100,500,750)) +
  geom_smooth(aes(linetype=disc, color=disc),  size=1.2, span=0.75, fill=NA) +
  theme_light(base_size = 20) +  theme(legend.key = element_rect(fill = "white"), legend.title=element_blank(),legend.position = "bottom",  legend.key.width = unit(2,"cm"), legend.direction = "horizontal", legend.box = "horizontal") + 
  labs(x = "year of publication", y="FDR for pure p-hacking") +
  scale_y_continuous(labels = scales::percent, limits=c(0, 0.7))

jfdr_d = plot_grid(
  fdr_d + theme(legend.position="none"),
  inf_fdr_d + theme(legend.position="none"),
  align = 'vh',
  labels = c("A", "B"),
  hjust = -1,
  nrow = 1
)
jfdr_d

legend_b = get_legend(
  fdr_d +
    guides(color = guide_legend(nrow = 1)) +
    theme(legend.position = "bottom")
)

jfdr_d = plot_grid(jfdr_d, legend_b, ncol = 1, rel_heights = c(1, .1))
jfdr_d

#Export graph
 bmp(file="figureSE.bmp",width=11, height=6, units="in", res=200)
 jfdr_d
 dev.off()
