# Supplementary material for: Are most published research findings false? Trends in statistical power, publication selection bias, and the false discovery rate in psychology (1975–2017)
Source: PLoS One. 2023 Oct 17;18(10):e0292717. doi: 10.1371/journal.pone.0292717 (PMC10581498; doi:10.1371/journal.pone.0292717)
Supplement: S1 Data — (ZIP) [file pone.0292717.s002.zip › simulation_se.R]

## Script name: simmulation_se.R
##
## Purpose of script: Simmulation to evaluate the SE estimator in the main analysis script"
##
## Author: Andreas Schneck
##
## Date Created: 2021-01-25
## Date last Revision: 2023-06-12
##
## Copyright (c) Andreas Schneck, 2023
## Email: andreas.schneck@lmu.de

list.of.packages <- c("tidyr", "effsize","boot","dplyr")
new.packages <- list.of.packages[!(list.of.packages %in% installed.packages()[,"Package"])]
if(length(new.packages)) install.packages(new.packages)

lapply(list.of.packages, library, character.only = TRUE)

#Set seed for simmulation
set.seed(0815)

for (i in 1:1000){
print(i)
# Simmulation setting
te = runif(1,0.001,0.8) #true d uniformly between 0.001 to 0.8
tem = runif(1,0.001,0.8) #true d uniformly between 0.001 to 0.8 for multi group comparison
N = round(runif(1,30,400),0) #sampüle size
treatment = rnorm(N,mean=te) #group 1 treatment effect, effect sizes can be interpreted in d
treatment_m = rnorm(N,mean=te) #group 2 treatment effect, effect sizes can be interpreted in d
control = rnorm(N,mean=0) #Control group

# compute Cohen's d
# treatment and control
d <- cohen.d(treatment,control,paired=FALSE) #compute cohen's d
d$se <- (d$estimate-d$conf.int[1])/qnorm(0.975) #Generate reference standard error

#Save reference parameters
e_d = d$estimate
e_se = d$se

#t-test (unpaired)
t.test(treatment, control, paired = FALSE, alternative = "two.sided")
e_se_NtFrchi <- 2/(2*length(treatment))^0.5

#F-test (df = 1)
d_wide <- data.frame(cbind(control,treatment))
d_long = d_wide %>% pivot_longer(cols=everything(),names_to="group", values_to="value")
aov <- anova(lm(value ~ group, data = d_long))
aov

#Chi2 (df = 1)
#Dichotomize continous treatment
d_long["dummy"] <- ntile(d_long["value"], 2) 
chisq.test(d_long$group, d_long$dummy)
d_long$value = NULL

d <- cohen.d(d_long$dummy[d_long$group=="treatment"],d_long$dummy[d_long$group=="control"],paired=FALSE)
d$se <- (d$estimate-d$conf.int[1])/qnorm(0.975)

#Save reference parameters for dichotomized outcome
ed_d = d$estimate
ed_se = d$se

#Mult
d_wide <- data.frame(cbind(control,treatment,treatment_m))
d_long = d_wide %>% pivot_longer(cols=everything(),names_to="group", values_to="value")

d_function <- function(data,indices) {
  d <- data[indices,] 
  #F-mult
  aov <- anova(lm(value ~ group, data = d))
  aov
  
  F_val = aov["F value"][1,]
  df = aov["Df"]
  df1 = df[1,]
  df2 = df[2,] 
  
  #Generalized effect size eta2 (R² based)
  eta2F = (F_val * df1)/(F_val * df1+df2)
  
  
  #Chi2
  d["dummy"] <- ntile(d["value"], 3) 
  chi2 =chisq.test(d$dummy,d$group)
  chiF = chi2$statistic/(chi2$parameter)
  
  eta2chi = (chiF * (chi2$parameter))/(chiF * (chi2$parameter)+df2)
  
  
  #eta2 in d #Cohen 1988 282
  e_d_chi2mult = 2*(eta2chi/(1-eta2chi))^0.5
  e_d_Fmult = 2*(eta2F/(1-eta2F))^0.5
  return(c(e_d_Fmult, e_d_chi2mult))
}

#Generate bootstrapped SEs for d
reps <- boot(data=d_long, statistic=d_function, R=1000, parallel = "multicore")

#Bootstrapped SEs for multi-group comparisons (reference)
e_se_chi2mult = sd(reps$t[,2])
e_se_Fmult = sd(reps$t[,1])

#SE for multi-group comparisons
e_se_Nmult = 2/(3*length(treatment))^0.5


temp = data.frame(N=N,te=te,e_d=e_d,ed_d=ed_d,e_se=e_se,ed_se=ed_se,e_se_NtFrchi=e_se_NtFrchi,e_se_Nmult=e_se_Nmult,e_se_Fmult =e_se_Fmult, e_se_chi2mult=e_se_chi2mult )

if (i == 1) {
  res = temp
}

else {
  res = rbind(res,temp)
}
}

#Calculate relative bias
res$se_bias_chi = (res$e_se_NtFrchi-res$ed_se)/res$ed_se
res$se_bias_tFr = (res$e_se_NtFrchi-res$e_se)/res$e_se
res$se_bias_F_mult = (res$e_se_Nmult-res$e_se_Fmult )/res$e_se_Fmult
res$se_bias_chi2_mult = (res$e_se_Nmult-e_se_chi2mult )/res$e_se_chi2mult 

#Results for relative bias
summary(res$se_bias_tFr)
summary(res$se_bias_chi)
summary(res$se_bias_F_mult)
summary(res$se_bias_chi2_mult)
